# Supplementary material for: Urinary incontinence and its association with pelvic floor muscle exercise among pregnant women attending a primary care clinic in Selangor, Malaysia
Source: PLoS One. 2020 Jul 15;15(7):e0236140. doi: 10.1371/journal.pone.0236140 (PMC7363082; doi:10.1371/journal.pone.0236140)
Supplement: S1 Data — (XLSX) [file pone.0236140.s001.xlsx]

## Sheet: UI and KAP
ID	Age	Age_Cat	CatCat_Age	Ethnicity	Cat_Ethni	Education	Edu_Cat	BMI	Cat_BMI	CatCat_BMI	Gestational_age	Trimester	Num_Preg	Cat_Pregnancy	Live_births	Q12_Normal_conception	Q12_Normal_vacuum	Q12_Normal_forceps	Q12_Cesarean_section	Cat_CSect	Q13_UI_history	Q13a_Bothersome	Q13b_UI_protection	K1a	K1b	K1c	K1d	K1e	K1f	K1g	K1h	K1i	K2a	K2b	K2c	K2d	K2e	TotalKnow	Cat_KMean	A1	A2	A3	A4	A5	A6	A7	A8	TotalAtt	CatAttitudeMean
2	30	3	2	1	1	5	1	36.6	4	3	38	3	2	2	1	1	0	0	0	1	0	0	0	1	1	1	2	2	1	1	2	2	2	2	2	2	2	23	1	3	3	3	0	3	3	3	3	21	0
3	34	3	2	2	2	5	1	27.3	3	2	28	3	1	1	0	0	0	0	0	1	0	0	0	1	2	1	2	2	2	0	1	0	2	2	2	2	0	19	1	3	3	3	2	3	3	3	3	23	1
5	28	2	1	3	2	4	2	26.7	3	2	28	3	1	1	0	0	0	0	0	1	0	0	0	0	0	0	0	0	0	0	0	0	1	0	0	0	0	1	0	3	3	2	1	3	1	1	1	15	0
9	28	2	1	1	1	5	1	26.8	3	2	30	3	1	1	0	0	0	0	0	1	0	0	0	2	1	1	2	2	1	0	2	2	2	2	2	2	2	23	1	3	3	4	1	3	3	3	4	24	1
10	23	1	1	1	1	4	2	22.4	2	1	35	3	1	1	0	0	0	0	0	1	0	0	0	0	0	0	0	0	0	0	0	0	0	0	0	0	0	0	0	4	4	4	4	4	4	4	4	32	1
11	35	4	2	1	1	5	1	26.1	3	2	31	3	1	1	0	0	0	0	0	1	0	0	0	1	2	1	0	0	0	2	2	2	2	2	2	2	2	20	1	4	4	4	0	4	4	4	4	28	1
12	32	3	2	1	1	5	1	22.5	2	1	37	3	2	2	1	0	1	0	0	1	1	1	1	2	2	2	2	1	1	2	2	2	2	2	2	2	2	26	1	4	4	4	0	3	4	4	3	26	1
13	30	3	2	1	1	5	1	29.8	4	3	24	2	2	2	0	0	0	0	0	1	0	0	1	2	0	0	0	0	0	0	0	0	0	0	0	0	0	2	0	2	2	2	2	2	2	2	2	16	0
16	33	3	2	1	1	5	1	25.5	3	2	19	2	3	2	2	2	0	0	0	1	0	0	0	2	2	1	2	1	2	2	2	2	2	2	2	0	0	22	1	0	0	0	1	0	0	0	0	1	0
18	27	2	1	1	1	5	1	19.8	2	1	22	2	2	2	1	1	0	0	0	1	0	0	0	2	0	0	2	2	0	0	2	0	2	1	0	0	2	13	0	2	2	2	0	3	3	2	3	17	0
20	32	3	2	1	1	5	1	33.2	4	3	21	2	3	2	1	1	0	0	0	1	1	0	1	2	2	2	2	0	2	2	2	2	2	2	0	0	0	20	1	3	3	3	1	3	3	2	3	21	0
21	36	4	2	2	2	5	1	27	3	2	36	3	1	1	0	0	0	0	0	1	0	0	0	0	0	0	0	0	0	0	0	0	0	0	0	0	0	0	0	2	2	2	2	2	2	2	2	16	0
22	37	4	2	1	1	4	2	26.6	3	2	28	3	4	2	2	2	0	0	0	1	0	0	0	0	0	1	2	2	1	2	2	2	2	1	0	0	0	15	1	3	3	3	2	3	3	3	3	23	1
23	23	1	1	1	1	5	1	22.7	2	1	6	1	1	1	0	0	0	0	0	1	0	0	0	0	0	0	0	0	0	0	0	0	0	0	0	0	0	0	0	2	2	2	2	2	2	2	2	16	0
25	26	2	1	1	1	5	1	24.2	3	2	17	2	2	2	0	0	0	0	0	1	1	1	1	2	2	1	2	2	2	2	2	2	2	2	2	2	2	27	1	4	4	4	1	4	4	4	4	29	1
27	32	3	2	1	1	5	1	27.3	3	2	14	2	4	2	2	2	0	0	0	1	0	0	0	1	2	1	2	2	1	2	2	2	2	2	2	2	1	24	1	4	4	4	0	3	3	3	3	24	1
29	32	3	2	1	1	4	2	28	4	3	27	3	4	2	3	2	1	0	0	1	0	0	0	2	2	1	2	0	1	0	2	2	0	1	0	0	0	13	0	4	3	3	0	4	4	4	4	26	1
31	24	1	1	1	1	5	1	18.4	1	1	29	3	1	1	0	0	0	0	0	1	0	0	0	2	1	1	2	2	1	2	2	2	2	2	2	0	0	21	1	3	3	3	1	2	3	3	3	21	0
32	20	1	1	3	2	5	1	17.3	1	1	21	2	1	1	0	0	0	0	0	1	0	0	0	0	0	0	0	2	1	0	2	2	0	1	2	2	0	12	0	3	3	3	1	3	2	2	3	20	0
34	27	2	1	1	1	4	2	27.2	3	2	37	3	1	1	0	0	0	0	0	1	0	0	0	2	2	1	2	2	2	1	2	2	2	2	2	0	0	22	1	3	3	3	1	3	3	3	3	22	1
35	31	3	2	2	2	5	1	21.9	2	1	23	2	1	1	0	0	0	0	0	1	1	0	0	0	0	0	0	0	0	0	0	0	0	0	0	0	0	0	0	3	3	3	1	3	3	3	3	22	1
38	32	3	2	1	1	5	1	25.6	3	2	27	3	2	2	1	0	0	0	1	2	0	0	0	2	2	0	2	0	1	0	2	2	2	2	0	0	2	17	1	3	3	3	2	1	2	3	3	20	0
39	26	2	1	1	1	5	1	24.5	3	2	26	2	1	1	0	0	0	0	0	1	0	0	0	0	0	1	2	1	1	2	2	2	2	1	2	2	0	18	1	3	2	2	2	3	3	3	3	21	0
41	33	3	2	1	1	5	1	#NULL!	4	3	37	3	3	2	2	2	0	0	0	1	0	0	0	0	0	0	0	0	0	0	0	0	0	0	0	0	0	0	0	2	2	2	2	2	2	2	2	16	0
43	27	2	1	1	1	5	1	23.1	3	2	15	2	1	1	0	0	0	0	0	1	0	0	0	2	2	0	2	0	1	0	2	0	2	2	2	2	0	17	1	3	2	2	1	2	3	3	3	19	0
45	33	3	2	1	1	5	1	25.3	3	2	38	3	2	2	1	0	0	0	1	2	1	1	0	2	2	0	2	0	1	0	0	0	2	0	2	0	0	11	0	3	3	2	1	3	3	3	3	21	0
49	38	4	2	1	1	4	2	33.7	4	3	20	2	6	3	3	3	0	0	1	2	1	1	0	0	0	0	0	0	0	0	0	0	0	0	0	0	0	0	0	4	4	4	1	3	3	3	3	25	1
51	25	2	1	1	1	5	1	19.5	2	1	35	3	1	1	0	0	0	0	0	1	0	0	0	0	0	0	0	0	0	0	0	0	0	0	0	0	0	0	0	2	2	2	2	2	2	2	2	16	0
53	24	1	1	3	2	4	2	32.9	4	3	17	2	3	2	2	1	0	0	0	1	0	0	0	0	0	0	2	0	0	0	0	0	0	0	0	0	0	2	0	3	3	3	1	3	3	1	1	18	0
54	29	2	1	1	1	5	1	18.8	2	1	29	3	1	1	0	0	0	0	0	1	0	0	0	2	2	1	0	2	2	0	2	0	2	2	2	0	0	17	1	3	3	2	1	3	3	3	3	21	0
55	38	4	2	1	1	5	1	20.6	2	1	27	3	7	3	5	5	0	0	0	1	0	0	0	2	2	1	2	1	1	2	0	2	2	2	0	0	0	17	1	3	3	3	1	4	3	4	3	24	1
56	26	2	1	2	2	5	1	24.2	3	2	31	3	1	1	0	0	0	0	0	1	0	0	0	0	0	0	0	2	1	0	1	2	2	1	1	2	0	12	0	1	2	3	2	2	2	1	3	16	0
58	35	4	2	1	1	4	2	22.2	2	1	35	3	2	2	1	1	0	0	0	1	0	0	0	2	0	1	2	0	1	0	2	2	0	0	2	0	0	12	0	3	3	3	1	3	3	3	3	22	1
59	29	2	1	1	1	#NULL!	1	30.1	4	3	39	3	2	2	1	1	0	0	0	1	0	0	1	0	0	2	0	0	0	0	0	0	2	0	0	0	0	4	0	2	3	3	3	3	3	3	3	23	1
60	27	2	1	1	1	4	2	27.3	3	2	30	3	6	3	3	3	0	0	0	1	0	0	0	0	0	0	2	0	2	2	2	2	0	0	0	0	0	10	0	4	3	3	1	4	3	3	3	24	1
61	27	2	1	1	1	5	1	18.4	1	1	33	3	2	2	0	0	0	0	0	1	0	0	0	2	2	1	0	1	1	2	2	2	2	2	2	0	0	19	1	3	3	3	1	3	2	2	2	19	0
62	28	2	1	2	2	5	1	21.4	2	1	32	3	1	1	0	0	0	0	0	1	0	0	0	0	0	0	0	0	0	0	0	0	0	0	0	0	0	0	0	2	2	2	2	2	2	2	2	16	0
64	29	2	1	4	2	#NULL!	1	23.7	3	2	30	3	5	3	4	4	0	0	0	1	0	0	0	0	0	0	0	0	0	0	0	0	0	0	0	0	0	0	0	2	2	2	2	2	2	2	2	16	0
65	33	3	2	1	1	2	1	20.9	2	1	39	3	1	1	0	0	0	0	0	1	0	0	0	0	0	0	0	0	0	0	0	0	0	0	0	0	0	0	0	2	2	2	2	2	2	2	3	17	0
66	37	4	2	1	1	5	1	22.6	2	1	30	3	4	2	2	0	0	0	2	2	0	0	0	0	0	0	2	0	2	0	2	0	2	0	0	0	0	8	0	2	2	2	2	2	2	2	3	17	0
67	33	3	2	1	1	5	1	17.5	1	1	34	3	2	2	1	0	0	0	1	2	0	0	0	2	2	1	2	0	2	0	0	0	2	2	0	2	0	15	1	3	3	3	1	3	3	3	3	22	1
69	30	3	2	1	1	4	2	22.2	2	1	27	3	3	2	2	2	0	0	0	1	0	0	0	2	2	1	0	0	2	0	2	2	2	2	0	0	0	15	1	3	3	3	1	3	3	3	1	20	0
76	25	2	1	1	1	5	1	24.6	3	2	36	3	2	2	1	0	0	0	1	2	0	0	0	0	0	0	2	0	0	0	0	0	0	0	0	0	0	2	0	2	3	1	2	3	3	3	2	19	0
80	37	4	2	1	1	5	1	21.9	2	1	20	2	5	3	2	0	0	1	1	2	0	0	0	2	1	1	2	2	1	2	2	2	2	1	2	2	2	24	1	4	3	4	2	3	3	2	2	23	1
81	31	3	2	2	2	4	2	28.8	4	3	19	2	2	2	0	1	0	0	0	1	0	0	0	0	1	1	2	1	0	2	2	2	2	2	1	1	0	17	1	3	3	3	3	3	3	3	3	24	1
82	27	2	1	3	2	5	1	#NULL!	4	3	22	2	2	2	1	0	0	0	1	2	0	0	0	0	0	0	0	0	0	0	0	0	0	0	0	0	0	0	0	2	2	2	2	2	2	2	2	16	0
84	31	3	2	3	2	5	1	21.8	2	1	34	3	1	1	0	0	0	0	0	1	0	0	0	0	2	1	2	1	2	2	2	2	2	2	2	0	2	22	1	4	4	2	2	4	4	4	4	28	1
86	28	2	1	1	1	5	1	17.2	1	1	29	3	1	1	0	0	0	0	0	1	0	0	0	2	0	1	2	1	0	0	0	0	2	0	0	0	0	8	0	3	3	3	1	3	3	3	3	22	1
88	31	3	2	2	2	5	1	23.4	3	2	22	2	1	1	0	0	0	0	0	1	0	0	0	2	2	2	2	1	1	2	2	2	2	2	0	0	0	20	1	3	2	2	1	3	3	2	3	19	0
89	34	3	2	1	1	5	1	27.4	3	2	20	2	4	2	3	3	0	0	0	1	0	0	0	1	2	1	0	1	2	2	2	2	2	2	0	2	2	21	1	4	4	3	2	3	3	4	4	27	1
90	25	2	1	1	1	5	1	17.8	1	1	23	2	1	1	0	0	0	0	0	1	0	0	0	0	0	0	0	0	0	0	0	0	2	1	0	0	0	3	0	3	3	3	1	3	3	3	3	22	1
91	32	3	2	3	2	#NULL!	1	24	3	2	20	2	3	2	2	0	0	0	2	2	0	0	0	0	0	0	0	0	0	0	0	0	0	0	0	0	0	0	0	3	3	3	1	3	3	2	2	20	0
93	28	2	1	1	1	5	1	19.4	2	1	28	3	1	1	0	0	0	0	0	1	0	0	0	2	2	1	2	0	1	2	2	2	2	2	2	2	0	22	1	4	4	4	0	3	3	3	3	24	1
94	27	2	1	1	1	5	1	25.2	3	2	32	3	1	1	0	0	0	0	0	1	0	0	0	2	1	1	2	2	1	1	2	2	2	2	2	2	2	24	1	4	4	3	1	4	4	3	4	27	1
97	31	3	2	4	2	5	1	24	3	2	18	2	2	2	1	0	0	0	1	2	1	1	1	2	0	0	2	0	2	0	2	0	2	2	2	2	2	18	1	4	4	3	0	4	4	2	3	24	1
98	29	2	1	2	2	5	1	20.5	2	1	29	3	1	1	0	0	0	0	0	1	0	0	0	2	2	2	2	1	1	2	2	2	2	1	2	2	1	24	1	3	3	3	1	4	3	2	3	22	1
99	27	2	1	1	1	5	1	24	3	2	7	1	1	1	0	0	0	0	0	1	0	0	0	2	0	1	2	2	2	1	2	0	0	0	0	0	0	12	0	4	3	2	1	3	3	3	4	23	1
102	32	3	2	3	2	5	1	23.8	3	2	27	3	1	1	0	0	0	0	0	1	0	0	0	0	2	1	2	1	1	2	2	2	0	0	0	0	0	13	0	3	3	3	3	3	3	3	3	24	1
105	26	2	1	1	1	5	1	22.3	2	1	29	3	1	1	0	0	0	0	0	1	0	0	0	2	2	2	0	0	0	2	2	0	2	0	0	0	2	14	0	3	3	3	2	3	3	2	3	22	1
111	30	3	2	3	2	5	1	19.2	2	1	20	2	1	1	0	0	0	0	0	1	0	0	0	0	2	0	2	1	1	2	2	0	2	2	2	2	2	20	1	4	4	2	1	4	4	3	3	25	1
112	39	4	2	1	1	5	1	22.3	2	1	29	3	3	2	2	1	0	0	1	2	0	0	0	2	0	0	0	0	0	0	2	0	2	0	0	0	0	6	0	3	3	3	2	2	3	2	3	21	0
114	41	4	2	1	1	5	1	25.7	3	2	28	3	5	3	2	1	1	0	0	1	0	0	0	2	1	1	2	2	1	1	2	2	2	2	2	0	0	20	1	4	4	4	1	2	4	4	4	27	1
115	38	4	2	1	1	5	1	26	3	2	30	3	7	3	5	5	0	0	0	1	0	0	0	1	2	1	2	1	2	2	2	1	2	1	0	2	2	21	1	3	3	3	1	3	3	3	3	22	1
116	32	3	2	1	1	5	1	28.5	4	3	34	3	5	3	1	0	0	0	1	2	0	0	0	0	0	0	0	0	0	0	0	0	0	0	0	0	0	0	0	3	3	3	2	3	3	3	3	23	1
122	28	2	1	1	1	5	1	17.7	1	1	32	3	4	2	1	1	0	0	0	1	0	0	0	2	2	1	2	1	0	2	2	2	2	2	2	2	2	24	1	3	3	3	1	3	3	3	3	22	1
123	25	2	1	1	1	4	2	24.3	3	2	38	3	4	2	3	3	0	0	0	1	0	0	0	2	2	0	2	2	0	0	2	0	1	0	0	0	0	11	0	3	3	3	1	3	3	3	3	22	1
125	39	4	2	1	1	4	2	27.6	4	3	36	3	5	3	0	0	0	0	0	1	0	0	0	2	0	1	0	0	1	2	0	0	0	0	0	0	0	6	0	3	3	3	1	4	3	3	3	23	1
129	25	2	1	1	1	5	1	24.5	3	2	35	3	1	1	0	0	0	0	0	1	0	0	0	2	2	1	2	1	2	0	2	2	2	2	0	2	2	22	1	3	4	3	2	4	4	3	3	26	1
131	34	3	2	2	2	5	1	23.9	3	2	21	2	3	2	1	0	0	0	1	2	0	0	0	0	0	0	0	0	0	0	0	0	0	0	0	0	0	0	0	3	2	3	2	3	2	2	3	20	0
132	23	1	1	1	1	2	1	35.2	4	3	33	3	1	1	0	0	0	0	0	1	0	0	0	0	2	2	0	0	0	0	2	0	0	0	0	0	0	6	0	2	3	3	1	3	3	2	3	20	0
133	40	4	2	1	1	5	1	27.4	3	2	30	3	6	3	5	5	0	0	0	1	0	0	0	2	2	1	2	1	1	2	2	2	2	1	0	0	0	18	1	4	3	3	0	4	3	3	3	23	1
139	35	4	2	1	1	5	1	20.3	2	1	31	3	1	1	0	0	0	0	0	1	0	0	0	2	0	1	2	0	2	2	2	2	2	2	2	0	2	21	1	4	3	3	2	3	3	3	3	24	1
140	27	2	1	1	1	5	1	25.5	3	2	28	3	1	1	0	0	0	0	0	1	0	0	0	2	2	1	1	1	1	1	2	2	2	2	0	0	0	17	1	3	3	3	2	3	3	2	3	22	1
141	21	1	1	1	1	4	2	24.2	3	2	28	3	1	1	0	0	0	0	0	1	0	0	0	0	0	0	0	0	0	0	0	0	0	0	0	0	0	0	0	2	2	2	2	2	2	2	2	16	0
145	#NULL!	#NULL!	#NULL!	1	1	5	1	20.9	2	1	23	2	1	1	0	0	0	0	0	1	0	0	0	2	1	1	2	0	1	2	2	2	2	2	1	2	2	22	1	3	3	3	1	3	3	3	3	22	1
147	23	1	1	1	1	4	2	22.3	2	1	28	3	1	1	0	0	0	0	0	1	0	0	0	1	2	2	2	2	0	0	2	2	2	0	0	0	0	15	1	3	2	2	2	3	3	2	3	20	0
148	29	2	1	1	1	4	2	31.6	4	3	39	3	3	2	2	2	0	0	0	1	0	0	0	2	2	1	0	0	1	0	2	0	0	0	0	0	0	8	0	3	3	3	1	2	3	2	3	20	0
151	23	1	1	1	1	5	1	18.9	2	1	32	3	1	1	0	0	0	0	0	1	0	0	0	2	0	1	2	0	0	0	2	2	2	0	0	0	0	11	0	3	3	3	2	3	3	3	3	23	1
152	25	2	1	1	1	4	2	18.7	2	1	31	3	3	2	2	2	0	0	0	1	0	0	0	0	0	0	0	0	0	0	0	0	0	0	0	0	0	0	0	3	3	2	3	3	2	2	3	21	0
2120	25	2	1	1	1	5	1	17.31	1	1	23	2	1	1	0	0	0	0	0	1	1	1	1	0	1	1	0	1	1	1	2	2	0	0	0	0	0	9	0	2	3	3	0	4	4	4	4	24	1
2802	32	3	2	1	1	5	1	24.44	3	2	#NULL!	2	2	2	1	1	0	0	0	1	1	1	1	2	2	1	2	1	1	2	2	2	2	2	2	2	2	25	1	2	3	3	0	3	4	4	3	22	1
533	31	3	2	1	1	5	1	24.97	3	2	25	2	3	2	1	1	0	0	0	1	1	1	1	0	2	1	2	0	1	0	2	2	2	2	2	0	0	16	1	2	3	3	1	3	3	3	4	22	1
73	36	4	2	1	1	4	2	37	4	3	26	2	8	3	6	7	0	0	0	1	0	1	1	0	2	1	2	1	1	2	2	0	2	2	0	0	0	15	1	4	4	4	2	4	4	2	3	27	1
144	34	3	2	1	1	5	1	22	2	1	32	3	2	2	1	1	0	0	0	1	1	1	1	1	2	1	2	1	1	2	2	2	2	1	0	0	0	17	1	4	4	4	1	4	4	4	4	29	1
146	34	3	2	1	1	4	2	20	2	1	34	3	4	2	3	3	0	0	0	1	0	0	0	0	2	0	2	0	0	0	2	2	2	2	2	2	2	18	1	4	3	3	1	2	3	3	3	22	1
2231	29	2	1	1	1	5	1	31.64	4	3	17	2	2	2	1	0	0	0	1	2	1	1	1	2	2	1	2	1	2	1	2	1	2	2	2	2	2	24	1	3	4	1	0	4	4	4	4	24	1
2235	29	2	1	1	1	5	1	32.88	4	3	20	2	3	2	2	0	0	0	2	2	1	1	1	2	2	1	2	1	2	2	2	2	2	2	2	2	2	26	1	3	4	4	1	4	4	3	3	26	1
2918	24	1	1	1	1	4	2	31.61	4	3	2	1	1	1	1	0	0	0	0	1	0	0	0	2	2	2	2	1	1	2	2	2	2	2	0	0	0	20	1	2	3	3	1	3	3	3	3	21	0
401	27	2	1	1	1	4	2	22.48	2	1	33	3	1	1	0	0	0	0	0	1	1	1	1	2	1	1	2	2	1	0	2	2	2	2	2	2	2	23	1	2	3	3	1	4	3	3	3	22	1
514	31	3	2	1	1	5	1	28.76	4	3	21	2	5	3	1	1	0	0	0	1	1	1	1	2	0	1	2	0	1	0	2	2	2	2	0	0	2	16	1	3	4	4	0	4	4	4	4	27	1
33	35	4	2	1	1	5	1	24.8	3	2	37	3	3	2	2	1	0	0	0	1	1	1	1	2	0	0	2	0	2	0	2	0	2	2	2	2	0	16	1	3	3	3	2	3	3	3	3	23	1
42	39	4	2	1	1	5	1	29.7	4	3	29	3	9	3	4	4	0	0	0	1	1	1	1	2	2	1	2	0	0	0	2	0	2	2	0	0	0	13	0	3	3	2	1	2	3	3	3	20	0
1903	27	2	1	1	1	4	2	#NULL!	4	3	18	2	3	2	2	2	0	0	0	1	1	1	1	0	0	0	0	0	0	0	0	0	0	0	0	0	0	0	0	2	3	3	1	3	3	3	3	21	0
2118	24	1	1	1	1	5	1	20.33	2	1	16	2	1	1	0	0	0	0	0	1	0	0	0	2	2	1	2	2	0	0	0	2	2	2	2	2	0	19	1	3	4	4	1	4	4	4	4	28	1
2212	32	3	2	1	1	5	1	42.87	4	3	33	3	1	1	0	0	0	0	0	1	0	0	0	2	2	0	2	0	2	2	2	2	2	0	0	0	2	18	1	3	4	4	1	4	4	3	3	26	1
2608	29	2	1	1	1	5	1	27.06	3	2	24	2	1	1	0	0	0	0	0	1	1	1	1	2	1	1	2	1	2	0	2	0	2	2	2	2	2	21	1	2	3	3	1	3	3	3	3	21	0
2806	25	2	1	1	1	5	1	18.18	1	1	14	2	1	1	0	0	0	0	0	1	0	0	0	2	2	1	2	1	1	2	2	0	2	0	0	2	2	19	1	2	3	3	1	3	3	3	2	20	0
2808	30	3	2	1	1	4	2	31.87	4	3	17	2	7	3	4	5	0	0	0	1	0	0	0	0	0	0	0	0	0	0	0	0	0	0	0	0	0	0	0	2	3	3	1	1	3	2	2	17	0
2809	33	3	2	1	1	4	2	17.01	1	1	28	3	2	2	1	1	0	0	0	1	1	1	1	1	1	1	2	2	1	1	2	2	2	2	0	0	0	17	1	3	4	4	1	4	4	1	4	25	1
2818	24	1	1	1	1	4	2	16.45	1	1	33	3	1	1	0	0	0	0	0	1	0	0	0	0	0	0	0	0	0	0	0	0	0	0	0	0	0	0	0	2	3	3	1	3	3	3	3	21	0
2819	26	2	1	1	1	5	1	18.8	2	1	39	3	1	1	0	0	0	0	0	1	1	1	1	2	0	0	0	0	2	2	0	2	2	2	0	2	2	16	1	1	2	3	2	3	2	3	3	19	0
2824	28	2	1	1	1	4	2	23.19	3	2	31	3	1	1	0	0	0	0	0	1	0	0	0	0	2	1	2	1	2	0	2	0	2	1	0	2	2	17	1	3	3	2	0	3	4	4	4	23	1
2827	25	2	1	1	1	5	1	22.27	2	1	10	1	1	1	0	0	0	0	0	1	0	0	0	2	2	1	2	1	0	2	2	2	2	2	0	2	2	22	1	3	4	4	1	4	4	4	4	28	1
2914	29	2	1	1	1	5	1	29.78	4	3	31	3	2	2	1	0	0	0	1	2	0	0	0	2	2	0	2	0	2	0	2	2	2	2	0	0	0	16	1	2	3	3	1	4	3	3	3	22	1
2927	34	3	2	1	1	4	2	23.53	3	2	30	3	1	1	0	0	0	0	0	1	0	0	0	0	2	0	2	2	2	2	2	2	2	2	0	0	0	18	1	2	3	4	2	4	3	2	3	23	1
2933	26	2	1	1	1	5	1	18.18	1	1	30	3	1	1	0	0	0	0	0	1	1	1	1	0	2	1	2	1	1	2	2	0	0	0	0	0	0	11	0	2	3	1	3	3	3	3	3	21	0
310	26	2	1	1	1	4	2	20	2	1	7	1	1	1	0	0	0	0	0	1	0	0	0	2	2	2	2	2	2	2	2	2	2	2	2	2	2	28	1	3	4	3	1	4	4	4	3	26	1
407	24	1	1	1	1	5	1	22.35	2	1	26	2	1	1	0	0	0	0	0	1	0	0	0	2	0	0	2	0	0	2	0	0	0	2	0	0	0	8	0	2	3	2	2	3	3	3	3	21	0
418	38	4	2	1	1	5	1	20.2	2	1	38	3	2	2	1	0	0	1	0	1	1	1	1	2	2	0	2	2	1	2	2	2	2	2	2	0	0	21	1	3	4	3	0	3	3	4	4	24	1
421	35	4	2	1	1	5	1	31.18	4	3	18	2	3	2	1	0	0	1	0	1	1	1	1	0	0	0	2	2	1	0	2	0	2	2	0	2	2	15	1	3	4	2	0	4	4	4	4	25	1
426	24	1	1	1	1	5	1	24.34	3	2	17	2	1	1	0	0	0	0	0	1	0	0	0	2	0	0	0	0	0	1	0	1	0	1	0	0	0	5	0	1	3	0	2	4	4	2	3	19	0
503	37	4	2	1	1	5	1	38.45	4	3	16	2	4	2	3	3	0	0	0	1	1	1	1	2	2	1	2	1	1	2	2	2	2	2	2	2	2	25	1	2	3	4	0	4	4	4	3	24	1
513	33	3	2	1	1	4	2	28.16	4	3	11	1	2	2	1	1	0	0	0	1	0	0	0	0	0	0	2	0	0	2	0	2	2	0	0	0	0	8	0	2	3	3	1	3	3	2	2	19	0
1	37	4	2	1	1	5	1	23	3	2	17	2	5	3	4	4	0	0	0	1	1	1	1	0	0	1	2	0	2	2	2	2	2	2	2	2	2	21	1	3	3	3	2	3	3	2	2	21	0
6	28	2	1	1	1	5	1	17.1	1	1	28	3	1	1	0	0	0	0	0	1	0	0	0	2	2	2	2	0	2	2	2	1	2	1	2	0	2	22	1	3	3	3	3	3	3	2	2	22	1
36	31	3	2	1	1	5	1	30.2	4	3	38	3	2	2	1	0	0	0	1	2	1	1	1	0	0	1	1	0	1	0	2	0	2	0	0	0	0	7	0	3	3	2	2	2	3	3	3	21	0
50	33	3	2	4	2	5	1	27.6	4	3	28	3	3	2	2	2	0	0	0	1	0	0	0	2	2	1	2	0	0	0	2	2	2	0	0	0	0	13	0	3	3	1	2	3	3	2	2	19	0
70	34	3	2	1	1	4	2	23.4	3	2	30	3	4	2	3	3	0	0	0	1	1	1	1	0	2	0	2	0	0	0	0	0	2	0	0	0	0	6	0	3	3	2	2	3	3	2	3	21	0
72	36	4	2	1	1	5	1	24.4	3	2	30	3	4	2	3	3	0	0	0	1	1	1	1	1	1	1	2	2	2	2	2	2	2	2	2	2	2	25	1	4	4	4	4	4	4	4	4	32	1
85	31	3	2	1	1	5	1	23.3	3	2	22	2	3	2	2	2	0	0	0	1	0	0	0	2	2	2	2	2	2	1	2	2	2	2	0	0	0	21	1	3	3	3	2	3	3	2	2	21	0
95	31	3	2	1	1	5	1	26.5	3	2	20	2	3	2	2	2	0	0	0	1	1	1	1	1	2	1	2	0	1	0	2	2	2	2	2	2	0	19	1	3	3	2	1	3	3	3	3	21	0
103	29	2	1	1	1	5	1	#NULL!	4	3	38	3	3	2	2	2	0	0	0	1	1	1	0	2	2	1	2	2	2	2	2	2	2	2	2	2	2	27	1	3	3	3	1	3	3	3	3	22	1
121	35	4	2	3	2	5	1	27.1	3	2	25	2	2	2	1	0	0	0	1	2	1	0	1	2	2	1	2	1	1	2	2	2	2	2	2	2	2	25	1	4	4	4	0	4	4	4	4	28	1
126	28	2	1	1	1	5	1	23.2	3	2	18	2	4	2	3	2	0	0	1	2	0	0	0	2	2	1	2	1	1	2	2	1	2	2	2	2	2	24	1	4	4	4	0	4	4	4	4	28	1
136	33	3	2	1	1	4	2	29.8	4	3	17	2	2	2	1	1	0	0	0	1	1	1	1	2	1	1	2	0	1	0	2	2	2	2	2	2	1	20	1	4	4	3	1	4	4	4	4	28	1
137	25	2	1	1	1	5	1	22.8	2	1	29	3	2	2	0	0	0	0	0	1	0	0	0	0	2	0	0	0	0	0	0	0	2	2	0	0	0	6	0	2	2	3	1	4	3	2	3	20	0
138	28	2	1	1	1	5	1	20	2	1	38	3	3	2	2	2	0	0	0	1	1	1	1	0	2	0	2	2	1	2	2	2	0	0	2	2	0	17	1	4	4	4	1	4	4	4	4	29	1
149	25	2	1	1	1	4	2	17.9	1	1	20	2	1	1	0	0	0	0	0	1	0	0	0	2	1	1	2	2	2	2	0	2	2	1	2	0	0	19	1	3	3	3	0	3	3	2	3	20	0
1902	29	2	1	1	1	5	1	18.87	2	1	34	3	1	1	0	0	0	0	0	1	1	1	1	0	0	1	0	0	0	0	0	0	2	2	0	0	0	5	0	3	4	2	2	4	4	2	4	25	1
2002	35	4	2	1	1	5	1	27.07	3	2	28	3	3	2	2	0	0	0	2	2	0	0	0	2	2	0	2	0	0	0	2	0	2	0	0	0	0	10	0	2	3	#NULL!	2	2	3	3	2	18	0
2003	32	3	2	1	1	4	2	24.5	3	2	34	3	2	2	1	1	0	0	0	1	0	0	0	2	2	0	2	1	1	0	2	0	2	2	2	2	0	18	1	2	3	3	1	3	3	2	3	20	0
2004	28	2	1	1	1	5	1	22.58	2	1	33	3	2	2	1	1	0	0	0	1	0	0	0	1	2	1	2	0	1	0	2	2	2	2	0	2	0	17	1	3	3	2	0	3	4	3	3	21	0
2101	25	2	1	3	2	5	1	19.92	2	1	37	3	2	2	1	1	0	0	0	1	1	0	0	2	0	2	2	1	2	2	2	2	2	2	0	0	0	19	1	2	3	4	2	3	2	3	3	22	1
2102	26	2	1	1	1	5	1	23.53	3	2	15	2	1	1	0	0	0	0	0	1	0	0	0	2	2	1	0	0	1	2	0	2	2	0	0	0	2	14	0	3	3	3	1	3	3	3	3	22	1
2104	30	3	2	1	1	4	2	20	2	1	8	1	7	3	3	3	0	0	0	1	0	0	0	2	2	2	2	1	1	2	2	2	2	2	0	0	0	20	1	2	3	3	3	3	3	3	3	23	1
2107	26	2	1	1	1	5	1	28.84	4	3	29	3	1	1	0	0	0	0	0	1	0	0	0	2	0	1	0	0	1	0	0	2	2	2	0	0	0	10	0	2	3	3	1	3	3	3	3	21	0
2109	27	2	1	1	1	5	1	19.82	2	1	16	2	2	2	1	1	0	0	0	1	0	0	0	1	2	1	#NULL!	0	2	0	2	2	2	2	2	2	2	#NULL!	1	3	3	4	1	3	3	2	3	22	1
2110	30	3	2	2	2	5	1	18.9	2	1	10	1	1	1	0	0	0	0	0	1	0	0	0	2	2	2	2	1	2	2	2	2	2	2	2	0	0	23	1	2	3	3	1	3	3	2	3	20	0
2114	34	3	2	1	1	4	2	16.18	1	1	34	3	4	2	3	3	0	0	0	1	0	0	0	2	2	2	2	2	2	2	2	2	2	2	2	1	1	26	1	2	3	3	1	3	3	4	3	22	1
2116	22	1	1	2	2	2	1	17.47	1	1	31	3	1	1	0	0	0	0	0	1	1	0	0	0	0	2	2	2	0	0	0	2	0	0	0	2	1	11	0	1	3	4	1	2	3	2	3	19	0
2117	36	4	2	1	1	5	1	24.89	3	2	26	2	6	3	4	3	0	0	1	2	0	0	0	2	0	1	2	1	1	2	2	2	2	2	0	0	0	17	1	2	3	3	1	4	3	3	3	22	1
2123	27	2	1	2	2	5	1	22.09	2	1	37	3	1	1	0	0	0	0	0	1	0	0	0	2	2	1	2	1	1	2	2	2	2	0	0	0	0	17	1	2	3	3	1	3	3	2	2	19	0
2202	29	2	1	1	1	5	1	22.55	2	1	36	3	1	1	0	0	0	0	0	1	0	0	0	2	2	2	2	1	2	2	2	2	2	2	2	2	1	26	1	3	4	4	0	4	4	3	4	26	1
2211	27	2	1	1	1	5	1	22.43	2	1	28	3	1	1	0	0	0	0	0	1	0	0	0	0	2	1	2	1	1	2	2	0	2	2	0	2	2	19	1	3	3	3	1	3	3	3	3	22	1
2217	27	2	1	1	1	5	1	21.4	2	1	17	2	1	1	0	0	0	0	0	1	0	0	0	0	0	0	0	0	0	0	0	0	0	0	0	0	0	0	0	2	3	2	1	3	3	2	3	19	0
2226	37	4	2	1	1	5	1	24.46	3	2	34	3	3	2	2	2	0	0	0	1	1	1	0	2	1	1	2	1	1	0	2	2	2	1	0	0	0	15	1	3	4	3	1	0	0	3	3	17	0
2229	29	2	1	1	1	5	1	28.39	4	3	34	3	2	2	1	0	0	0	1	2	0	0	0	0	1	1	0	0	1	1	2	1	1	0	0	0	0	8	0	2	3	1	1	1	3	1	3	15	0
2236	42	4	2	1	1	5	1	20.59	2	1	28	3	3	2	2	1	0	0	1	2	1	1	1	2	2	1	2	2	2	2	2	2	2	0	0	0	2	21	1	#NULL!	3	3	1	3	3	3	3	19	0
2603	26	2	1	1	1	5	1	17.691	1	1	28	3	1	1	0	0	0	0	0	1	0	0	0	2	2	1	2	2	1	2	2	2	2	2	0	0	2	22	1	2	3	3	2	2	2	3	3	20	0
2604	38	4	2	1	1	5	1	22.81	2	1	#NULL!	2	4	2	3	3	0	0	0	1	0	0	0	1	1	1	2	2	2	2	2	2	2	2	2	2	2	25	1	1	3	3	1	3	3	3	3	20	0
2612	31	3	2	1	1	5	1	23.92	3	2	24	2	4	2	3	2	0	0	1	2	0	0	0	2	1	1	2	1	1	1	2	2	2	2	2	2	2	23	1	2	3	3	2	3	3	3	3	22	1
2614	27	2	1	1	1	5	1	24.02	3	2	30	3	1	1	0	0	0	0	0	1	0	0	0	2	2	0	2	0	0	2	0	1	2	0	0	0	0	11	0	2	3	2	1	3	3	2	3	19	0
2703	29	2	1	1	1	5	1	20.34	2	1	35	3	2	2	1	0	1	0	0	1	0	0	0	2	2	1	2	1	1	2	2	2	2	2	2	2	2	25	1	3	3	3	0	4	4	3	4	24	1
2708	35	4	2	1	1	5	1	28.54	4	3	11	1	5	3	1	1	0	0	0	1	0	0	0	2	0	1	2	0	1	2	2	0	2	2	2	2	0	18	1	2	3	2	1	3	3	3	3	20	0
2711	33	3	2	1	1	5	1	21.1	2	1	25	2	3	2	1	1	0	0	0	1	0	0	0	2	2	0	2	0	0	2	2	2	2	2	2	2	0	20	1	2	3	2	1	3	3	3	3	20	0
2713	26	2	1	1	1	4	2	19.55	2	1	#NULL!	2	1	1	0	0	0	0	0	1	0	1	0	0	0	0	0	0	0	0	0	0	0	0	0	0	0	0	0	2	3	3	3	3	3	3	3	23	1
2715	43	4	2	1	1	5	1	22.99	4	3	28	3	9	3	8	8	0	0	0	1	0	0	0	2	1	1	2	2	1	2	2	2	2	2	2	2	2	25	1	2	3	3	1	3	3	3	3	21	0
2716	36	4	2	1	1	5	1	23.8	3	2	34	3	5	3	4	4	0	0	0	1	1	1	1	0	0	0	0	0	0	0	0	0	2	2	2	0	0	6	0	2	3	3	1	3	3	3	3	21	0
2801	29	2	1	1	1	4	2	32.44	4	3	35	3	3	2	2	1	0	0	1	2	0	0	0	0	0	0	0	0	0	0	0	0	0	0	0	0	0	0	0	2	3	3	0	3	3	3	3	20	0
2805	30	3	2	1	1	5	1	21.62	2	1	20	2	1	1	0	0	0	0	0	1	0	0	0	2	2	0	0	0	2	2	0	2	0	1	0	2	0	13	0	2	3	3	1	3	3	2	3	20	0
2807	34	3	2	1	1	4	2	23.61	3	2	#NULL!	2	8	3	6	6	0	0	0	1	0	0	0	2	0	1	2	0	1	1	2	2	2	2	2	2	2	21	1	3	3	4	1	4	4	4	4	27	1
2810	38	4	2	1	1	5	1	28.92	4	3	11	1	3	2	2	0	0	0	2	2	1	0	0	2	0	0	2	0	1	0	2	2	2	2	0	0	0	13	0	2	3	3	2	3	3	3	3	22	1
2813	32	3	2	1	1	4	2	26.02	3	2	28	3	3	2	2	2	0	0	0	1	1	1	0	2	2	1	2	1	1	1	2	2	2	2	2	2	0	22	1	2	3	3	0	4	4	3	4	23	1
2815	31	3	2	1	1	5	1	28.88	4	3	20	2	5	3	1	0	0	0	1	2	0	0	0	0	0	0	0	0	0	0	0	0	0	0	0	0	0	0	0	2	3	3	3	3	3	3	3	23	1
2816	25	2	1	3	2	4	2	19.78	2	1	36	3	1	1	0	0	0	0	0	1	0	0	0	0	0	0	0	0	0	0	0	0	0	0	0	0	0	0	0	2	3	3	1	3	3	2	3	20	0
2817	19	1	1	1	1	4	2	24.78	3	2	38	3	1	1	0	0	0	0	0	1	1	1	1	0	0	0	0	0	0	0	0	2	0	0	0	0	0	2	0	2	3	3	1	3	3	3	3	21	0
2821	26	2	1	1	1	5	1	26.4	3	2	9	1	1	1	0	0	0	0	0	1	0	0	0	0	0	0	0	0	0	0	0	0	0	0	0	0	0	0	0	2	3	3	1	3	3	3	3	21	0
2825	38	4	2	1	1	5	1	25.97	3	2	37	3	3	2	2	0	0	0	2	2	1	1	1	0	2	1	2	1	1	2	2	2	2	2	2	2	0	21	1	2	3	3	1	3	3	3	3	21	0
2829	38	4	2	1	1	4	2	29.52	4	3	11	1	4	2	3	1	0	1	1	2	1	1	1	2	2	1	2	1	2	2	2	2	2	2	0	0	0	20	1	3	3	3	3	4	4	3	3	26	1
2830	37	4	2	1	1	5	1	20	2	1	31	3	2	2	1	0	0	0	1	2	0	0	0	0	0	0	2	0	0	2	0	0	2	0	0	0	0	6	0	2	3	3	1	3	3	3	3	21	0
2831	39	4	2	1	1	5	1	32.3	4	3	12	1	4	2	3	3	0	0	0	1	0	0	0	2	2	1	2	1	1	2	2	2	2	2	2	2	2	25	1	2	3	3	1	3	3	3	3	21	0
2832	32	3	2	1	1	5	1	25.96	3	2	28	3	3	2	2	2	0	0	0	1	0	0	0	2	1	1	2	2	1	2	2	2	2	2	2	2	2	25	1	2	3	3	1	3	3	3	3	21	0
2833	30	3	2	1	1	5	1	25.78	3	2	26	2	2	2	1	1	0	0	0	1	0	0	0	2	0	0	2	2	1	2	0	2	2	2	2	0	1	18	1	3	2	2	0	4	4	2	3	20	0
2834	38	4	2	1	1	5	1	28.6	4	3	28	3	4	2	1	0	0	0	1	2	1	0	0	2	1	0	2	0	2	0	2	2	2	2	0	0	0	15	1	2	3	3	1	3	3	2	3	20	0
2835	26	2	1	1	1	5	1	24.72	3	2	25	2	1	1	0	0	0	0	0	1	0	0	0	2	1	1	2	2	1	0	2	2	2	2	0	0	0	17	1	3	4	3	1	3	4	3	4	25	1
2903	30	3	2	1	1	5	1	23.56	3	2	30	3	1	1	0	0	0	0	0	1	0	0	0	1	1	1	2	1	2	0	2	2	2	2	2	2	2	22	1	2	3	3	3	4	4	4	4	27	1
2917	31	3	2	1	1	5	1	25.23	3	2	35	3	2	2	1	1	0	0	0	1	0	0	0	1	1	1	2	1	2	2	2	2	2	2	0	0	0	18	1	2	3	3	1	3	3	3	3	21	0
2919	29	2	1	4	2	4	2	30.67	4	3	3	1	3	2	2	2	0	0	0	1	0	0	0	0	0	0	0	0	0	0	0	0	0	0	0	0	0	0	0	2	2	2	2	3	2	2	3	18	0
2920	28	2	1	1	1	4	2	24.24	3	2	11	1	3	2	2	2	0	0	0	1	0	0	0	0	0	0	0	0	0	0	0	0	0	0	0	0	0	0	0	2	3	3	1	3	3	3	3	21	0
2924	21	1	1	1	1	5	1	24.61	3	2	18	2	1	1	0	0	0	0	0	1	0	0	0	2	1	1	2	2	2	0	2	0	0	0	0	0	0	12	0	2	3	3	1	3	3	2	3	20	0
2926	28	2	1	1	1	5	1	20.93	2	1	15	2	2	2	1	1	0	0	0	1	1	1	1	2	0	2	2	0	1	2	2	2	2	0	2	2	0	19	1	2	3	3	1	3	3	3	3	21	0
2929	31	3	2	1	1	5	1	22	2	1	36	3	3	2	2	1	0	0	1	2	1	1	1	0	0	0	0	0	0	0	0	0	2	0	0	0	0	2	0	3	4	4	0	4	4	4	4	27	1
2934	39	4	2	1	1	5	1	22.96	4	3	28	3	5	3	4	4	0	0	0	1	0	0	0	2	2	1	2	1	1	1	2	2	2	2	2	0	0	20	1	2	3	3	2	3	3	3	3	22	1
2935	36	4	2	1	1	5	1	28.1	4	3	32	3	2	2	1	1	0	0	0	1	0	0	0	2	0	1	2	2	1	0	2	2	2	2	2	2	2	22	1	2	3	3	1	3	3	3	3	21	0
302	28	2	1	1	1	5	1	24.97	3	2	9	1	2	2	1	1	0	0	0	1	0	0	0	2	2	2	2	0	1	2	2	2	2	2	2	2	2	25	1	3	4	4	1	4	4	4	4	28	1
303	30	3	2	1	1	4	2	20.31	2	1	30	3	2	2	1	1	0	0	0	1	0	0	0	1	2	1	2	1	1	0	2	0	2	2	2	2	2	20	1	3	4	1	1	4	4	3	4	24	1
304	25	2	1	1	1	5	1	28.48	4	3	30	3	1	1	0	0	0	0	0	1	0	0	0	2	2	1	2	1	0	2	2	2	2	2	0	0	0	18	1	3	4	3	1	4	4	1	4	24	1
307	27	2	1	1	1	5	1	21.3	2	1	33	3	2	2	1	1	0	0	0	1	0	0	0	2	2	0	2	1	1	2	2	2	2	2	2	2	2	24	1	2	4	3	0	3	4	4	4	24	1
308	27	2	1	1	1	4	2	26.9	3	2	10	1	2	2	1	1	0	0	0	1	0	0	0	0	2	1	2	2	2	2	2	0	2	2	2	2	2	23	1	2	3	3	3	3	3	3	3	23	1
313	28	2	1	1	1	5	1	25.15	3	2	31	3	1	1	0	0	0	0	0	1	0	0	1	1	2	1	2	1	1	0	2	2	2	2	0	0	0	16	1	#NULL!	0	0	0	3	3	3	2	11	0
318	34	3	2	4	2	5	1	19.23	2	1	37	3	1	1	0	0	0	0	0	1	0	0	0	2	1	1	2	2	2	2	2	2	2	2	2	2	2	26	1	2	2	3	1	3	3	3	3	20	0
319	33	3	2	1	1	5	1	26.67	3	2	21	2	3	2	2	2	0	0	0	1	0	0	0	2	2	1	2	1	1	1	2	2	2	2	2	0	0	20	1	2	3	3	2	3	3	3	3	22	1
320	29	2	1	1	1	5	1	27.34	3	2	28	3	1	1	0	0	0	0	0	1	0	0	0	0	0	1	0	0	0	0	0	0	0	0	0	0	0	1	0	2	3	2	2	4	4	2	1	20	0
323	23	1	1	1	1	4	2	29.55	4	3	34	3	6	3	2	2	0	0	0	1	0	0	0	0	2	1	2	0	1	0	2	2	2	2	0	2	2	18	1	3	3	3	1	3	3	3	3	22	1
328	29	2	1	1	1	4	2	#NULL!	4	3	#NULL!	2	1	1	0	0	0	0	0	1	1	0	0	2	2	1	2	1	1	2	2	2	2	2	2	2	0	23	1	2	3	3	1	4	3	3	3	22	1
329	32	3	2	1	1	5	1	#NULL!	4	3	23	2	2	2	1	0	0	0	1	2	1	1	1	0	2	1	2	1	1	2	2	2	2	2	0	0	2	19	1	2	3	3	1	3	3	2	3	20	0
332	24	1	1	1	1	5	1	18.86	2	1	34	3	1	1	0	0	0	0	0	1	0	0	0	2	0	0	2	1	1	1	0	1	2	2	2	2	0	16	1	3	3	2	1	3	4	3	4	23	1
334	31	3	2	2	2	4	2	#NULL!	4	3	#NULL!	2	1	1	1	1	0	0	0	1	0	0	0	0	0	0	0	0	0	0	0	0	0	0	0	0	0	0	0	1	2	2	2	2	2	2	2	15	0
335	28	2	1	1	1	5	1	20.7	2	1	29	3	4	2	2	0	0	0	2	2	1	1	1	2	2	1	2	0	1	0	2	2	2	2	2	2	0	20	1	2	3	4	3	3	3	2	3	23	1
336	31	3	2	1	1	5	1	27.64	4	3	34	3	4	2	2	1	0	0	1	2	1	1	1	1	2	1	2	1	2	2	2	2	2	2	2	2	2	25	1	2	3	3	1	3	3	3	3	21	0
337	32	3	2	1	1	5	1	22.3	2	1	32	3	3	2	2	2	0	0	0	1	0	0	0	1	2	1	2	2	1	2	2	2	2	2	2	2	2	25	1	3	4	4	2	3	4	4	4	28	1
338	28	2	1	1	1	4	2	16.89	1	1	27	3	1	1	0	0	0	0	0	1	0	0	0	2	2	2	2	2	2	2	2	2	2	2	2	2	2	28	1	3	4	4	0	4	4	4	4	27	1
340	30	3	2	2	2	5	1	22.04	2	1	34	3	1	1	0	0	0	0	0	1	0	0	0	0	2	0	0	0	0	0	2	0	2	0	0	0	0	6	0	#NULL!	#NULL!	#NULL!	#NULL!	#NULL!	#NULL!	#NULL!	#NULL!	0	0
402	23	1	1	1	1	4	2	28.72	4	3	39	3	1	1	0	0	0	0	0	1	1	0	1	2	2	2	2	0	0	2	2	2	0	2	0	0	0	16	1	2	3	3	1	3	3	3	3	21	0
405	24	1	1	1	1	5	1	35.3	4	3	29	3	1	1	0	0	0	0	0	1	1	0	0	2	2	1	0	1	2	2	0	0	2	2	2	2	0	18	1	2	3	3	1	3	3	3	3	21	0
406	25	2	1	1	1	5	1	25.06	3	2	12	1	3	2	2	2	0	0	0	1	0	0	0	2	2	2	2	0	0	2	2	2	2	2	2	2	2	24	1	3	4	4	1	4	4	4	4	28	1
408	37	4	2	1	1	4	2	16.23	1	1	35	3	5	3	3	3	0	0	0	1	0	0	0	0	0	0	0	0	0	0	0	0	0	0	0	0	0	0	0	1	2	2	2	2	2	2	2	15	0
414	35	4	2	1	1	4	2	29.28	4	3	35	3	4	2	3	3	0	0	0	1	1	0	0	2	2	1	2	1	1	2	2	2	2	0	2	0	2	21	1	2	3	3	1	3	3	3	3	21	0
415	23	1	1	1	1	4	2	19.04	2	1	33	3	1	1	0	0	0	0	0	1	0	0	0	0	0	0	0	0	0	0	0	0	0	0	0	0	0	0	0	2	3	3	1	3	3	3	3	21	0
419	24	1	1	1	1	5	1	24.67	3	2	30	3	2	2	1	1	0	0	0	1	0	0	0	0	2	1	2	0	1	0	0	2	2	2	2	2	2	18	1	2	2	2	1	3	3	3	3	19	0
422	26	2	1	1	1	5	1	20.28	2	1	30	3	2	2	0	0	0	0	0	1	0	0	0	1	0	1	0	0	1	0	0	2	2	0	0	2	0	9	0	3	3	3	2	3	4	4	4	26	1
425	32	3	2	1	1	4	2	35.84	4	3	36	3	3	2	2	2	0	0	0	1	0	0	0	0	0	0	0	0	0	0	0	0	0	0	0	0	0	0	0	2	3	3	3	3	3	3	3	23	1
427	31	3	2	1	1	5	1	19.83	2	1	29	3	2	2	1	0	0	0	1	2	1	1	1	2	0	1	2	0	0	2	2	2	2	2	2	2	2	21	1	3	3	4	1	4	4	3	3	25	1
428	28	2	1	1	1	5	1	18.31	1	1	31	3	1	1	0	0	0	0	0	1	0	0	0	2	1	1	2	1	2	1	2	2	2	2	2	2	2	24	1	3	4	4	0	4	4	4	4	27	1
431	25	2	1	1	1	5	1	16.22	1	1	20	2	1	1	0	0	0	0	0	1	0	0	0	0	0	0	0	0	0	0	0	0	0	0	0	0	0	0	0	2	3	3	1	3	3	3	3	21	0
432	24	1	1	1	1	4	2	21.8	2	1	22	2	1	1	0	0	0	0	0	1	0	0	0	2	2	1	2	1	2	1	2	0	2	1	1	2	2	21	1	2	3	2	2	3	3	3	3	21	0
434	32	3	2	1	1	5	1	28.19	4	3	16	2	3	2	2	2	0	0	0	1	1	0	1	2	2	0	2	0	0	0	2	0	2	2	2	0	2	16	1	2	3	2	1	3	3	3	3	20	0
435	30	3	2	1	1	5	1	32.45	4	3	11	1	2	2	1	1	0	0	0	1	0	0	0	2	2	1	2	1	2	2	2	2	2	2	2	2	1	25	1	3	4	4	0	3	4	3	3	24	1
501	36	4	2	1	1	4	2	22.58	2	1	28	3	3	2	2	1	0	0	1	2	0	0	0	2	1	1	2	0	1	0	0	2	2	2	0	0	0	13	0	3	4	4	1	4	4	4	4	28	1
504	29	2	1	1	1	5	1	17.78	1	1	25	2	1	1	0	0	0	0	0	1	0	0	0	2	2	2	2	1	1	2	0	0	2	2	0	0	0	16	1	2	3	3	1	3	3	3	3	21	0
505	33	3	2	1	1	5	1	34.77	4	3	35	3	1	1	0	0	0	0	0	1	0	0	0	2	2	1	2	0	1	2	2	2	2	2	2	0	0	20	1	3	4	4	0	4	4	4	4	27	1
506	26	2	1	1	1	4	2	16.53	1	1	10	1	4	2	3	3	0	0	0	1	0	0	0	0	2	0	2	0	0	0	2	0	2	2	0	0	0	10	0	2	3	3	1	3	3	3	3	21	0
508	32	3	2	1	1	5	1	19.74	2	1	26	2	4	2	3	3	0	0	0	1	1	1	1	2	2	1	2	1	1	2	2	2	2	2	2	2	2	25	1	2	3	3	1	3	3	3	3	21	0
509	34	3	2	2	2	4	2	22.86	2	1	36	3	3	2	2	2	0	0	0	1	0	0	0	0	0	0	0	0	0	0	0	0	0	0	0	0	0	0	0	2	3	2	1	3	3	2	2	18	0
510	28	2	1	1	1	5	1	32.79	4	3	13	1	1	1	0	0	0	0	0	1	0	0	0	2	0	1	2	2	1	0	2	2	2	2	0	0	0	16	1	2	3	3	1	4	3	3	3	22	1
511	37	4	2	1	1	4	2	20.7	2	1	8	1	7	3	4	3	0	0	1	2	0	0	0	2	0	0	2	2	1	2	2	2	2	0	2	2	2	21	1	2	3	3	1	3	3	3	3	21	0
512	31	3	2	1	1	5	1	33.2	4	3	36	3	3	2	2	1	0	0	1	2	0	0	0	2	2	1	2	1	1	2	2	2	2	2	2	2	2	25	1	2	3	3	1	3	3	3	3	21	0
516	32	3	2	1	1	5	1	20.28	2	1	23	2	3	2	2	2	0	0	0	1	0	0	0	2	2	1	0	2	1	2	2	2	2	2	2	0	0	20	1	3	4	4	1	3	4	4	3	26	1
518	28	2	1	1	1	5	1	27.34	3	2	32	3	1	1	0	0	0	0	0	1	0	0	0	2	2	1	2	1	0	2	2	0	2	2	2	2	0	20	1	3	4	2	0	3	4	2	2	20	0
520	28	2	1	1	1	4	2	27.28	3	2	31	3	2	2	1	1	0	0	0	1	0	0	0	2	1	1	2	1	0	2	2	2	2	1	2	2	2	22	1	2	3	3	1	2	2	2	3	18	0
522	27	2	1	1	1	5	1	17.58	1	1	34	3	1	1	0	0	0	0	0	1	1	1	0	0	0	0	0	0	0	0	0	0	0	0	0	0	0	0	0	1	3	3	1	4	4	4	4	24	1
523	34	3	2	1	1	4	2	24.74	3	2	29	3	3	2	2	2	0	0	0	1	1	0	0	2	2	1	2	1	1	2	2	2	2	2	2	2	2	25	1	3	4	4	1	3	3	3	3	24	1
526	28	2	1	1	1	5	1	29.05	4	3	34	3	2	2	0	0	0	0	0	1	0	0	0	1	1	1	2	1	1	1	2	2	2	2	2	2	2	22	1	3	4	4	0	4	4	4	4	27	1
529	22	1	1	1	1	4	2	23.44	3	2	25	2	1	1	0	0	0	0	0	1	0	0	0	0	0	1	0	0	1	0	2	2	2	2	0	0	2	12	0	3	3	4	1	4	4	4	4	27	1
534	36	4	2	1	1	5	1	20.55	2	1	37	3	4	2	3	3	0	0	0	1	0	0	0	1	2	1	2	1	1	2	2	2	2	2	0	0	0	18	1	2	3	4	0	2	2	3	3	19	0
4	36	4	2	1	1	5	1	25.1	3	2	37	3	2	2	1	0	1	0	0	1	0	0	0	2	2	1	2	1	1	2	2	2	2	2	2	2	2	25	1	4	4	3	1	4	4	3	4	27	1
7	18	1	1	1	1	4	2	24.8	3	2	33	3	2	2	1	1	0	0	0	1	0	0	0	2	2	1	0	0	1	0	2	2	2	2	2	2	2	20	1	3	2	3	1	4	4	4	3	24	1
8	29	2	1	1	1	5	1	31.2	4	3	36	3	1	1	0	0	0	0	0	1	0	0	0	2	0	1	2	0	1	2	2	2	2	2	2	2	2	22	1	3	3	3	1	3	3	3	3	22	1
14	21	1	1	3	2	4	2	29.9	4	3	33	3	1	1	0	0	0	0	0	1	0	0	0	0	0	0	0	0	0	0	0	0	2	2	2	2	2	10	0	2	1	2	1	1	1	1	2	11	0
15	30	3	2	1	1	4	2	26	3	2	12	1	1	1	0	0	0	0	0	1	0	0	0	2	0	0	0	0	0	0	0	0	2	1	2	0	2	9	0	3	3	3	1	4	3	3	4	24	1
19	27	2	1	1	1	5	1	23.5	3	2	9	1	1	1	0	0	0	0	0	1	0	0	0	2	1	1	2	2	1	1	0	2	2	2	0	0	0	16	1	3	3	3	3	3	3	3	3	24	1
24	36	4	2	1	1	4	2	22.7	2	1	20	2	3	2	2	2	0	0	0	1	0	0	0	2	2	1	2	1	2	2	2	2	2	2	2	2	2	26	1	4	3	3	1	0	3	3	3	20	0
26	32	3	2	3	2	#NULL!	1	24.7	3	2	38	3	2	2	1	0	1	0	0	1	0	0	0	1	1	1	2	2	1	1	2	2	2	2	2	1	2	22	1	4	4	3	3	4	4	4	3	29	1
28	36	4	2	1	1	4	2	22.7	2	1	40	3	6	3	5	4	0	0	1	2	0	0	0	2	1	2	2	2	1	1	0	2	2	1	2	2	2	22	1	3	2	3	1	2	3	2	3	19	0
39	28	2	1	1	1	4	2	28.7	4	3	28	3	1	1	0	0	0	0	0	1	0	0	0	0	2	1	2	0	1	2	2	0	2	2	1	2	0	17	1	3	3	1	1	1	3	3	3	18	0
37	29	2	1	1	1	5	1	25	3	2	32	3	2	2	1	1	0	0	0	1	0	0	0	2	2	1	2	1	1	2	2	2	2	2	2	0	2	23	1	4	4	4	1	3	3	3	3	25	1
40	26	2	1	4	2	5	1	24.5	3	2	33	3	1	1	0	0	0	0	0	1	0	0	0	0	2	1	2	0	0	2	2	2	0	2	0	0	0	13	0	3	3	3	2	3	3	2	2	21	0
44	45	4	2	2	2	4	2	21.9	2	1	35	3	3	2	2	0	0	0	0	1	0	1	1	0	2	1	2	0	2	2	2	0	1	2	2	1	2	19	1	0	3	0	0	0	0	0	0	3	0
46	25	2	1	1	1	5	1	35	4	3	33	3	1	1	0	0	0	0	0	1	0	0	0	2	2	1	2	1	1	2	2	2	2	2	2	2	2	25	1	4	4	4	4	4	4	4	4	32	1
47	28	2	1	1	1	4	2	28.4	4	3	38	3	1	1	0	0	0	0	0	1	0	0	0	0	2	0	2	1	2	2	0	0	2	0	0	0	0	11	0	2	2	3	2	3	3	3	2	20	0
48	32	3	2	1	1	5	1	23.9	3	2	36	3	2	2	1	1	0	0	0	1	0	0	0	2	2	2	2	0	0	2	2	2	2	2	2	0	2	22	1	4	4	4	1	4	4	4	4	29	1
52	33	3	2	1	1	5	1	30.2	4	3	35	3	3	2	1	0	0	0	1	2	0	0	0	2	1	2	2	2	2	1	2	2	2	2	1	2	2	25	1	3	3	2	2	4	3	4	4	25	1
57	30	3	2	1	1	5	1	22	2	1	34	3	3	2	2	2	0	0	0	1	1	1	1	2	1	1	2	2	1	0	2	1	2	2	2	2	0	20	1	3	3	1	2	2	3	3	3	20	0
63	32	3	2	1	1	5	1	23.9	3	2	16	2	2	2	1	1	0	0	0	1	1	1	1	2	2	1	2	1	1	2	2	2	2	2	2	0	0	21	1	4	4	3	2	3	3	4	3	26	1
68	27	2	1	1	1	4	2	30.7	4	3	25	2	3	2	2	2	0	0	0	1	0	0	0	1	1	1	1	0	2	2	2	2	2	2	2	2	2	22	1	3	3	3	1	4	3	3	3	23	1
71	27	2	1	1	1	5	1	24.8	3	2	20	2	2	2	1	0	0	0	1	2	0	0	0	1	2	1	2	2	1	2	2	2	2	2	2	2	2	25	1	4	4	1	1	4	4	4	3	25	1
74	39	4	2	1	1	5	1	22.8	2	1	27	3	5	3	4	4	0	0	0	1	0	0	0	2	2	1	2	1	1	2	2	1	2	2	2	2	2	24	1	3	3	1	1	3	3	3	3	20	0
75	28	2	1	2	2	4	2	20.3	2	1	39	3	4	2	2	2	0	0	0	1	0	0	0	0	0	0	2	0	0	0	2	2	0	0	0	0	0	6	0	4	4	4	1	3	3	3	3	25	1
77	34	3	2	1	1	4	2	27.2	3	2	37	3	3	2	2	2	0	0	0	1	0	0	0	0	1	1	0	0	0	0	0	0	0	1	0	0	0	3	0	3	3	2	2	2	3	2	2	19	0
78	40	4	2	1	1	4	2	27.3	3	2	32	3	8	3	5	5	0	0	0	1	0	0	0	2	1	1	2	2	1	2	2	2	2	2	2	1	2	24	1	4	4	4	1	3	3	3	3	25	1
79	34	3	2	1	1	5	1	27.9	4	3	14	2	7	3	2	1	0	0	1	2	1	0	1	2	0	1	2	0	0	2	2	2	2	1	2	0	0	16	1	3	3	3	1	4	4	3	3	24	1
83	36	4	2	1	1	5	1	24.4	3	2	15	2	3	2	1	0	0	0	2	2	0	0	0	2	2	2	1	1	0	1	1	1	2	2	2	2	2	21	1	3	2	2	2	3	3	2	3	20	0
87	25	2	1	1	1	5	1	26.2	3	2	12	1	2	2	1	0	1	0	0	1	1	1	1	2	2	1	2	2	1	2	2	2	2	0	2	0	2	22	1	3	3	3	1	3	3	3	3	22	1
92	26	2	1	1	1	5	1	22.3	2	1	15	2	1	1	0	0	0	0	0	1	0	0	0	0	0	0	2	0	0	0	0	0	0	0	0	0	0	2	0	3	3	2	1	3	3	3	3	21	0
96	27	2	1	1	1	5	1	20	2	1	30	3	1	1	0	0	0	0	0	1	1	1	0	0	0	0	0	2	2	2	2	2	0	0	0	0	0	10	0	3	3	3	3	3	3	3	3	24	1
100	34	3	2	1	1	5	1	26.8	3	2	31	3	3	2	2	2	0	0	0	1	0	0	0	0	0	2	2	0	2	2	2	0	2	2	0	2	0	16	1	3	3	2	1	3	3	4	3	22	1
101	26	2	1	1	1	5	1	21.9	2	1	26	2	1	1	0	0	0	0	0	1	0	0	0	2	1	0	2	0	0	0	0	0	2	2	2	0	0	11	0	3	3	2	1	4	4	3	3	23	1
104	34	3	2	1	1	5	1	30	4	3	18	2	3	2	2	1	0	0	1	2	1	0	0	0	0	0	0	0	0	0	0	0	0	0	0	0	0	0	0	3	3	3	1	3	3	3	3	22	1
106	26	2	1	1	1	5	1	23.7	3	2	15	2	1	1	0	0	0	0	0	1	0	0	0	2	2	1	2	0	1	2	2	2	2	0	0	0	0	16	1	4	4	4	1	4	4	4	4	29	1
107	27	2	1	1	1	4	2	24.6	3	2	30	3	2	2	1	1	0	0	0	1	0	0	0	0	0	0	0	0	0	0	0	0	0	0	2	0	0	2	0	4	3	4	1	3	3	3	3	24	1
108	33	3	2	1	1	5	1	17.1	1	1	22	2	3	2	2	1	1	0	0	1	0	0	0	2	2	0	2	0	2	0	2	2	2	2	0	0	0	16	1	3	3	3	1	3	3	3	3	22	1
109	34	3	2	1	1	5	1	21.8	2	1	12	1	3	2	2	1	0	0	1	2	0	0	0	2	2	1	2	1	1	2	2	2	2	2	0	0	2	21	1	3	3	3	0	3	3	2	3	20	0
110	37	4	2	3	2	4	2	23.3	3	2	26	2	3	2	2	0	1	0	1	2	1	1	1	0	2	1	2	1	1	0	2	2	2	0	0	0	2	15	1	4	4	4	1	4	4	3	3	27	1
113	32	3	2	1	1	5	1	20.3	2	1	26	2	2	2	1	0	1	0	0	1	0	0	0	2	2	1	2	1	1	2	2	2	2	2	2	2	2	25	1	2	3	3	1	3	3	3	3	21	0
117	34	3	2	3	2	5	1	24.2	3	2	15	2	3	2	2	1	0	0	1	2	1	1	1	0	1	1	2	1	2	2	2	2	2	2	2	2	2	23	1	3	3	3	3	3	3	3	3	24	1
118	30	3	2	1	1	5	1	28.6	4	3	12	1	3	2	3	2	0	0	0	1	0	0	0	1	2	1	2	1	1	2	2	2	2	2	2	2	2	24	1	4	4	3	0	4	4	4	4	27	1
119	28	2	1	1	1	5	1	32	4	3	37	3	1	1	0	0	0	0	0	1	0	0	0	2	2	1	2	1	1	2	2	2	2	2	2	2	2	25	1	4	4	4	1	4	4	4	4	29	1
120	30	3	2	1	1	5	1	33.2	4	3	35	3	3	2	2	2	0	0	0	1	1	0	1	0	0	1	0	0	0	1	0	2	2	1	0	2	0	9	0	4	3	3	0	4	4	2	1	21	0
124	31	3	2	1	1	4	2	35.3	4	3	26	2	3	2	2	1	0	0	1	2	1	1	1	2	1	1	2	1	2	2	2	2	2	2	2	2	0	23	1	4	4	4	1	3	4	4	4	28	1
127	27	2	1	1	1	4	2	23.7	3	2	23	2	2	2	1	1	0	0	0	1	0	0	0	2	2	1	2	1	1	2	2	2	2	2	2	2	2	25	1	3	3	2	1	3	3	2	3	20	0
128	27	2	1	1	1	4	2	30.5	4	3	33	3	4	2	3	2	0	0	1	2	0	0	0	2	0	1	0	2	2	0	2	2	2	2	2	0	0	17	1	3	3	3	1	3	3	2	3	21	0
130	34	3	2	1	1	5	1	43.2	4	3	39	3	1	1	0	0	0	0	0	1	0	0	0	1	2	1	0	0	1	1	2	2	2	2	2	0	0	16	1	4	4	4	1	3	3	3	3	25	1
134	32	3	2	1	1	5	1	29.7	4	3	35	3	1	1	0	0	0	0	0	1	0	0	0	2	1	1	1	2	1	1	2	2	2	2	2	2	2	23	1	3	3	3	1	3	3	3	3	22	1
135	29	2	1	1	1	5	1	20.3	2	1	11	1	1	1	0	0	0	0	0	1	0	0	0	2	1	1	2	0	2	0	2	2	2	2	0	2	0	18	1	3	3	3	1	3	4	3	3	23	1
142	36	4	2	2	2	5	1	26.4	3	2	27	3	2	2	1	1	0	0	0	1	0	0	0	0	0	1	0	0	0	0	0	0	0	0	0	0	0	1	0	2	2	2	2	2	2	2	2	16	0
143	29	2	1	1	1	5	1	16.9	1	1	21	2	1	1	0	0	0	0	0	1	0	0	0	0	0	0	2	1	0	2	2	2	2	2	0	0	0	13	0	3	3	3	1	3	3	3	3	22	1
150	30	3	2	1	1	4	2	32.5	4	3	34	3	1	1	0	0	0	0	0	1	0	0	0	2	2	1	2	2	2	2	2	2	2	2	0	0	2	23	1	0	0	0	1	0	0	0	0	1	0
153	28	2	1	1	1	4	2	24.8	3	2	35	3	3	2	1	1	0	0	0	1	0	0	0	2	2	2	0	0	2	2	2	0	2	1	0	0	2	17	1	3	3	3	1	3	2	3	2	20	0
1901	24	1	1	3	2	4	2	22.06	2	1	12	1	2	2	1	1	0	0	0	1	0	0	0	2	2	1	2	0	0	0	0	0	0	0	0	0	0	7	0	2	2	2	2	3	3	2	2	18	0
1904	30	3	2	1	1	4	2	27.99	4	3	31	3	5	3	4	3	0	0	1	2	0	0	0	2	1	2	2	1	2	2	2	2	2	2	2	2	2	26	1	1	3	3	1	3	3	1	2	17	0
1905	36	4	2	1	1	5	1	26.03	3	2	25	2	4	2	2	3	0	0	0	1	1	0	1	2	0	1	2	0	2	2	2	2	2	2	0	0	0	17	1	3	4	3	1	3	3	3	3	23	1
2001	31	3	2	2	2	5	1	20.6	2	1	13	1	1	1	0	0	0	0	0	1	0	0	0	0	0	0	0	0	0	0	0	0	0	0	0	0	0	0	0	2	3	3	1	3	3	3	3	21	0
2005	28	2	1	1	1	5	1	29.64	4	3	23	2	1	1	0	0	0	0	0	1	0	0	0	2	0	0	2	2	0	0	2	0	0	0	0	0	0	8	0	2	3	3	2	4	3	2	3	22	1
2006	27	2	1	2	2	5	1	23.95	3	2	39	3	1	1	0	0	0	0	0	1	0	0	0	0	0	0	0	0	0	0	0	0	0	0	0	0	0	0	0	2	3	1	3	2	3	2	2	18	0
2007	25	2	1	1	1	4	2	29.27	4	3	13	1	2	2	1	1	0	0	0	1	0	0	0	0	0	0	0	0	0	0	0	0	0	0	0	0	0	0	0	1	2	2	2	2	2	2	2	15	0
2008	35	4	2	1	1	4	2	34.37	4	3	12	1	4	2	3	3	0	0	0	1	0	0	0	2	2	1	2	2	1	1	2	2	2	1	2	0	0	20	1	2	3	3	3	3	3	3	3	23	1
2009	30	3	2	1	1	5	1	21.17	2	1	#NULL!	2	2	2	1	0	1	0	0	1	0	0	0	0	0	0	0	0	0	0	0	0	0	0	0	0	0	0	0	3	3	3	1	4	4	4	3	25	1
2103	29	2	1	1	1	5	1	18.57	2	1	8	1	3	2	2	2	0	0	0	1	#NULL!	#NULL!	#NULL!	0	0	1	2	0	0	0	0	2	2	0	0	0	0	7	0	2	3	1	0	3	3	2	2	16	0
2105	32	3	2	4	2	5	1	32.34	4	3	32	3	1	1	0	0	0	0	0	1	0	0	0	2	2	1	0	2	1	1	0	2	2	2	2	2	2	21	1	3	4	3	1	4	4	4	4	27	1
2106	32	3	2	1	1	5	1	27.39	3	2	25	2	2	2	1	0	0	0	1	2	0	0	0	2	0	1	2	0	1	0	0	0	2	2	0	0	2	12	0	2	3	3	1	3	3	3	3	21	0
2108	33	3	2	1	1	4	2	22.6	2	1	22	2	5	3	4	4	0	0	0	1	0	0	0	2	0	1	2	0	1	2	2	2	2	2	0	2	2	20	1	3	3	3	0	3	4	3	3	22	1
2111	34	3	2	1	1	4	2	24.59	3	2	21	2	3	2	2	2	0	0	0	1	0	0	0	1	2	1	2	1	1	2	2	2	2	2	2	2	0	22	1	2	3	3	1	3	3	3	3	21	0
2112	22	1	1	3	2	4	2	27.31	3	2	11	1	1	1	0	0	0	0	0	1	0	0	0	1	2	2	0	1	0	0	0	0	0	2	0	2	2	12	0	2	2	3	3	3	3	3	3	22	1
2113	34	3	2	1	1	5	1	19.89	2	1	28	3	3	2	2	2	0	0	0	1	0	0	0	2	0	1	2	0	1	0	0	2	2	2	2	0	0	14	0	2	#NULL!	3	1	3	3	3	3	17	0
2115	31	3	2	4	2	4	2	24.67	3	2	33	3	2	2	1	1	0	0	0	1	0	0	0	1	1	1	0	1	2	0	2	2	2	2	2	2	1	19	1	2	3	3	1	3	3	3	3	21	0
2119	29	2	1	1	1	5	1	16.46	1	1	38	3	3	2	1	0	1	0	0	1	0	0	0	2	0	1	2	0	0	0	2	2	2	2	2	0	0	15	1	2	3	3	1	3	3	3	3	21	0
2121	31	3	2	1	1	5	1	19.56	2	1	33	3	3	2	2	1	0	0	1	2	0	0	0	2	0	1	2	0	1	0	2	2	2	2	2	2	2	20	1	2	3	3	1	3	3	3	3	21	0
2122	33	3	2	3	2	5	1	20.33	2	1	21	2	2	2	1	0	0	0	1	2	0	0	0	0	0	0	0	0	0	0	0	0	0	0	0	0	0	0	0	1	2	2	2	2	2	2	2	15	0
2124	37	4	2	1	1	4	2	24.45	3	2	17	2	6	3	6	4	0	0	1	2	0	0	0	2	0	0	2	0	2	2	2	0	2	2	2	2	2	20	1	2	3	3	1	3	3	2	3	20	0
2201	27	2	1	1	1	5	1	20.17	2	1	18	2	1	1	0	0	0	0	0	1	1	1	0	2	0	1	2	0	2	0	2	0	2	2	0	0	0	13	0	2	3	4	1	4	4	4	3	25	1
2203	30	3	2	3	2	5	1	21.88	2	1	30	3	1	1	0	0	0	0	0	1	0	0	0	0	0	0	0	0	0	0	0	0	2	2	2	2	2	10	0	0	1	3	3	3	3	3	3	19	0
2204	27	2	1	1	1	5	1	24.46	3	2	38	3	1	1	0	0	0	0	0	1	0	0	0	2	0	1	2	0	1	0	2	2	2	2	2	2	2	20	1	2	3	3	1	3	3	3	3	21	0
2205	28	2	1	1	1	5	1	19.65	2	1	38	3	1	1	0	0	0	0	0	1	0	0	0	2	0	1	2	0	2	2	2	2	2	0	0	2	2	19	1	3	4	4	1	4	4	4	4	28	1
2206	29	2	1	3	2	4	2	20.28	2	1	34	3	2	2	1	1	0	0	0	1	0	0	0	0	0	0	0	0	0	0	0	0	0	0	0	0	0	0	0	2	3	3	1	3	3	2	3	20	0
2207	29	2	1	2	2	4	2	23.88	3	2	15	2	2	2	1	1	0	0	0	1	0	0	0	0	0	0	0	0	0	0	0	0	0	0	0	0	0	0	0	0	2	1	2	2	3	1	3	14	0
2208	30	3	2	2	2	5	1	#NULL!	4	3	#NULL!	2	1	1	0	0	0	0	0	1	0	0	0	0	0	0	0	0	0	0	0	0	0	0	0	0	0	0	0	1	2	2	2	2	2	2	2	15	0
2209	27	2	1	3	2	5	1	29.09	4	3	23	2	1	1	0	0	0	0	0	1	0	0	0	0	0	0	0	0	0	0	0	0	0	1	0	0	0	1	0	2	3	3	1	3	3	2	3	20	0
2210	32	3	2	2	2	5	1	26.37	3	2	25	2	2	2	1	0	1	0	0	1	0	0	0	2	2	1	2	1	1	2	2	2	1	0	2	2	2	22	1	2	3	1	2	3	3	2	2	18	0
2213	26	2	1	2	2	5	1	19.07	2	1	30	3	1	1	0	0	0	0	0	1	0	0	0	2	2	1	2	1	1	2	2	2	2	2	0	0	0	19	1	2	3	3	1	4	3	3	3	22	1
2214	30	3	2	1	1	4	2	17.01	1	1	33	3	2	2	1	0	0	0	1	2	0	0	0	0	0	2	2	0	2	2	2	1	2	2	0	0	0	15	1	2	3	3	1	0	3	2	1	15	0
2215	33	3	2	2	2	5	1	26.6	3	2	33	3	3	2	2	2	0	0	0	1	1	1	0	0	0	0	2	0	0	2	2	0	2	2	0	0	0	10	0	2	3	2	1	3	3	3	3	20	0
2216	29	2	1	1	1	5	1	23.61	3	2	21	2	2	2	1	1	0	0	0	1	0	0	0	2	1	2	0	1	2	0	0	0	2	0	0	0	0	10	0	3	2	2	1	3	3	3	4	21	0
2218	35	4	2	2	2	5	1	21.87	2	1	38	3	1	1	0	0	0	0	0	1	0	0	0	0	2	1	0	0	0	2	2	0	2	2	0	0	0	11	0	2	3	2	1	3	3	2	3	19	0
2219	27	2	1	1	1	5	1	24.84	3	2	24	2	2	2	0	0	0	0	0	1	0	0	0	1	1	1	2	0	1	0	2	0	2	2	0	0	0	12	0	3	3	1	0	4	4	3	4	22	1
2220	23	1	1	1	1	4	2	18.55	2	1	34	3	2	2	1	0	0	0	1	2	0	0	0	2	0	0	2	0	2	0	2	0	2	2	2	0	0	14	0	2	3	3	1	3	3	3	3	21	0
2221	34	3	2	1	1	4	2	34.96	4	3	#NULL!	2	4	2	3	3	0	0	0	1	0	0	0	0	0	0	0	0	0	0	0	0	0	0	0	0	0	0	0	2	3	3	3	3	3	3	3	23	1
2222	25	2	1	1	1	4	2	17.51	1	1	21	2	1	1	0	0	0	0	0	1	0	0	0	0	0	0	0	0	0	0	0	0	0	0	0	0	0	0	0	2	3	3	3	3	3	3	3	23	1
2223	24	1	1	1	1	4	2	27.85	4	3	36	3	1	1	0	0	0	0	0	1	0	0	0	1	1	1	2	0	1	0	2	2	2	0	0	0	2	14	0	2	3	3	1	3	3	2	3	20	0
2224	32	3	2	1	1	5	1	17.51	1	1	21	2	2	2	1	0	0	0	1	2	0	0	0	1	0	1	2	0	0	0	2	0	2	2	0	0	0	10	0	2	3	3	3	4	3	2	3	23	1
2225	31	3	2	1	1	5	1	26.69	3	2	29	3	2	2	1	1	0	0	0	1	0	0	0	2	2	1	2	1	1	2	2	2	2	2	2	2	2	25	1	3	4	4	0	4	4	4	4	27	1
2227	25	2	1	1	1	4	2	22.66	2	1	28	3	2	2	1	1	0	0	0	1	0	0	0	2	0	1	2	1	1	2	2	2	2	0	0	2	0	17	1	2	3	3	1	3	3	3	3	21	0
2228	24	1	1	1	1	5	1	25.32	3	2	29	3	2	2	1	1	0	0	0	1	0	0	0	2	2	2	2	1	1	1	2	2	2	2	2	2	2	25	1	#NULL!	0	0	0	0	0	0	0	0	0
2230	33	3	2	1	1	5	1	31.02	4	3	39	3	3	2	2	2	0	0	0	1	1	1	1	2	2	1	2	0	1	2	2	2	2	2	0	0	0	18	1	3	4	4	0	4	4	4	4	27	1
2232	25	2	1	1	1	5	1	22.83	2	1	26	2	2	2	1	1	0	0	0	1	0	0	0	1	2	1	2	0	2	2	2	2	2	2	2	2	2	24	1	3	4	4	3	3	4	3	3	27	1
2233	31	3	2	1	1	5	1	17.57	1	1	27	3	1	1	0	0	0	0	0	1	0	0	0	0	0	0	0	0	0	0	0	0	2	2	2	2	2	10	0	3	3	3	1	4	4	3	3	24	1
2234	31	3	2	1	1	5	1	23.41	3	2	10	1	2	2	1	1	0	0	0	1	0	0	0	2	2	1	2	0	1	2	2	0	2	2	0	0	0	16	1	3	4	4	0	4	4	2	4	25	1
2237	27	2	1	1	1	5	1	19.18	2	1	24	2	1	1	0	0	0	0	0	1	0	0	0	0	0	0	0	0	0	0	0	0	0	0	0	0	0	0	0	2	3	3	3	3	3	3	3	23	1
2301	32	3	2	1	1	4	2	27.27	3	2	32	3	3	2	2	2	0	0	0	1	1	1	1	0	0	0	0	0	0	0	0	0	2	2	0	0	0	4	0	1	3	3	1	3	3	3	3	20	0
2302	30	3	2	1	1	5	1	19.82	2	1	37	3	1	1	0	0	0	0	0	1	0	0	0	2	2	1	2	1	0	2	2	0	0	0	0	0	0	12	0	2	3	2	0	4	4	2	4	21	0
2601	31	3	2	1	1	5	1	21.7	2	1	36	3	3	2	2	2	0	0	0	1	0	0	0	1	2	1	2	1	1	1	2	2	2	1	0	0	0	16	1	2	3	1	2	3	2	2	3	18	0
2602	25	2	1	3	2	5	1	28.02	4	3	38	3	1	1	0	0	0	0	0	1	0	0	0	0	0	0	0	0	0	0	0	0	2	2	2	2	1	9	0	2	3	3	1	2	3	2	1	17	0
2605	30	3	2	1	1	4	2	21.78	2	1	13	1	3	2	1	0	0	1	0	1	0	0	0	2	0	1	2	0	1	1	2	2	2	0	2	2	0	17	1	2	3	3	1	3	3	2	3	20	0
2607	31	3	2	1	1	5	1	24.91	3	2	24	2	2	2	1	0	0	0	1	2	1	0	1	2	2	1	2	0	1	2	2	0	2	2	2	0	2	20	1	3	4	2	1	4	4	4	4	26	1
2609	30	3	2	1	1	5	1	21.77	2	1	15	2	1	1	0	0	0	0	0	1	0	0	0	2	0	1	2	1	1	2	2	2	2	0	0	0	0	15	1	3	3	3	1	3	3	3	3	22	1
2610	30	3	2	2	2	5	1	20.83	2	1	24	2	2	2	1	1	0	0	0	1	1	0	0	0	2	1	2	2	2	2	2	0	2	2	0	2	0	19	1	2	3	1	1	3	3	2	3	18	0
2611	37	4	2	1	1	5	1	34.77	4	3	25	2	3	2	1	0	1	0	0	1	0	0	0	0	2	1	2	1	1	2	0	0	2	2	0	0	0	13	0	3	3	2	1	4	4	2	3	22	1
2613	24	1	1	1	1	5	1	23.71	3	2	35	3	1	1	0	0	0	0	0	1	0	0	0	2	2	1	2	2	2	2	2	2	2	2	0	0	0	21	1	1	2	2	2	2	3	3	3	18	0
2701	32	3	2	1	1	4	2	25.63	3	2	11	1	1	1	0	0	0	0	0	1	0	0	0	2	2	1	2	0	1	0	2	0	0	0	0	0	0	10	0	2	3	3	#NULL!	3	3	2	3	19	0
2702	38	4	2	3	2	5	1	#NULL!	4	3	35	3	3	2	2	0	0	0	2	2	0	0	0	0	0	0	0	0	0	0	0	0	0	0	0	0	0	0	0	#NULL!	1	0	0	0	0	#NULL!	0	1	0
2704	31	3	2	2	2	5	1	19.53	2	1	8	1	1	1	0	0	0	0	0	1	0	0	0	0	2	2	2	1	1	2	2	2	2	0	2	2	0	20	1	2	3	3	1	3	3	3	3	21	0
2705	28	2	1	1	1	5	1	25.71	3	2	22	2	2	2	1	0	0	0	1	2	0	0	0	2	0	1	2	0	0	0	2	2	2	1	0	2	2	16	1	3	4	4	1	4	4	2	4	26	1
2706	21	1	1	1	1	4	2	21.88	2	1	16	2	2	2	0	0	0	0	0	1	1	1	1	2	2	0	2	0	0	2	2	1	0	2	0	0	1	14	0	2	4	1	0	4	4	1	3	19	0
2707	19	1	1	1	1	4	2	19.9	2	1	38	3	1	1	0	0	0	0	0	1	0	0	0	0	2	1	2	1	1	1	1	0	2	0	0	0	0	11	0	2	3	2	2	2	3	2	3	19	0
2709	25	2	1	1	1	4	2	23.55	3	2	36	3	2	2	1	1	0	0	0	1	0	0	1	0	0	0	0	2	2	2	1	1	2	2	0	1	2	15	1	2	2	3	1	1	2	1	2	14	0
2710	35	4	2	1	1	5	1	27.29	3	2	23	2	1	1	0	0	0	0	0	1	0	0	0	2	0	1	2	0	1	0	2	2	2	2	2	0	2	18	1	2	3	3	1	3	3	3	3	21	0
2712	31	3	2	1	1	5	1	18.13	1	1	23	2	2	2	1	1	0	0	0	1	0	0	0	0	0	2	2	1	1	0	2	2	2	0	0	0	0	12	0	2	3	3	1	3	3	2	3	20	0
2714	31	3	2	1	1	5	1	20.94	2	1	9	1	5	3	3	3	0	0	0	1	0	0	0	2	2	1	2	0	1	1	2	1	2	2	1	2	2	21	1	3	3	1	1	3	3	3	3	20	0
2803	33	3	2	3	2	4	2	31.53	4	3	32	3	3	2	2	1	0	0	1	2	0	0	0	0	0	0	0	0	0	0	0	0	0	0	0	0	0	0	0	2	3	3	3	3	3	3	3	23	1
2804	34	3	2	1	1	4	2	28.35	4	3	31	3	3	2	2	2	0	0	0	1	0	0	0	2	2	1	2	0	1	0	2	0	2	2	2	2	2	20	1	2	3	3	1	3	3	3	3	21	0
2814	23	1	1	1	1	4	2	22.89	2	1	#NULL!	2	1	1	0	0	0	0	0	1	0	0	0	0	0	0	0	0	0	0	2	2	0	2	0	0	0	6	0	1	2	2	2	2	3	2	3	17	0
2820	28	2	1	1	1	4	2	33.59	4	3	35	3	2	2	1	0	0	0	1	2	0	0	0	2	0	0	2	0	1	2	2	2	2	2	0	2	0	17	1	2	3	3	2	3	2	2	3	20	0
2822	22	1	1	1	1	4	2	17.01	1	1	#NULL!	2	2	2	1	1	0	0	0	1	0	0	0	0	0	0	0	0	0	0	0	0	0	0	0	0	0	0	0	3	4	4	0	4	4	4	4	27	1
2823	22	1	1	2	2	4	2	20.7	2	1	22	2	2	2	1	1	0	0	0	1	1	1	0	1	2	1	1	2	2	1	0	0	2	2	0	0	0	14	0	0	2	2	1	2	2	2	1	12	0
2826	22	1	1	1	1	5	1	25.39	3	2	30	3	2	2	1	1	0	0	0	1	0	0	0	2	2	2	2	2	2	2	2	2	2	2	2	2	2	28	1	2	3	3	1	3	3	3	3	21	0
2828	32	3	2	4	2	5	1	20.27	2	1	28	3	2	2	1	0	1	0	0	1	0	0	0	2	2	1	2	0	2	0	2	2	1	0	0	0	0	14	0	2	3	3	1	3	3	3	3	21	0
2836	34	3	2	1	1	5	1	18.3	1	1	#NULL!	2	4	2	4	4	0	0	0	1	0	0	0	2	0	1	2	2	2	0	2	0	0	0	0	0	0	11	0	2	3	3	2	3	3	2	3	21	0
2901	33	3	2	1	1	5	1	20.34	2	1	19	2	4	2	3	1	0	0	2	2	0	0	0	2	2	2	2	2	2	2	2	2	2	0	2	2	2	26	1	2	3	3	1	3	3	3	3	21	0
2902	25	2	1	1	1	5	1	22.48	2	1	33	3	1	1	0	0	0	0	0	1	0	0	0	1	2	1	2	2	2	2	2	2	2	2	2	2	2	26	1	2	3	2	1	1	3	1	3	16	0
2904	28	2	1	3	2	4	2	26.7	3	2	12	1	1	1	0	0	0	0	0	1	0	0	0	0	1	1	2	1	1	2	2	2	2	2	1	2	2	21	1	2	3	2	1	2	2	2	2	16	0
2905	30	3	2	1	1	5	1	21.93	2	1	8	1	3	2	2	2	0	0	0	1	0	0	0	2	2	1	2	2	1	2	2	2	2	2	2	2	2	26	1	3	4	4	0	4	4	4	4	27	1
2906	35	4	2	1	1	5	1	23.71	3	2	5	1	3	2	1	1	0	0	1	2	0	0	0	0	0	0	0	0	0	0	0	0	0	0	0	0	0	0	0	0	1	1	1	1	1	1	4	10	0
2907	21	1	1	1	1	4	2	19.96	2	1	17	2	1	1	0	0	0	0	0	1	0	0	0	0	0	0	0	0	0	0	0	0	0	0	0	0	0	0	0	1	2	2	2	2	2	2	2	15	0
2908	36	4	2	1	1	5	1	27.34	3	2	28	3	2	2	1	0	0	0	1	2	0	0	0	1	2	1	2	1	2	2	2	1	2	2	0	0	0	18	1	2	3	1	1	3	3	3	3	19	0
2909	28	2	1	4	2	5	1	23.92	3	2	#NULL!	2	1	1	0	0	0	0	0	1	0	0	0	1	0	2	2	0	2	0	2	2	2	0	0	0	0	13	0	#NULL!	0	0	2	0	0	0	0	2	0
2910	32	3	2	1	1	5	1	24.46	3	2	29	3	7	3	3	3	0	0	0	1	0	0	0	2	2	2	2	2	1	2	2	2	2	2	2	2	2	27	1	3	4	3	3	3	4	4	3	27	1
2911	27	2	1	1	1	5	1	16.23	1	1	17	2	1	1	0	0	0	0	0	1	0	0	0	0	0	0	0	0	0	0	0	0	0	0	0	0	0	0	0	2	3	3	2	3	3	3	3	22	1
2912	30	3	2	1	1	5	1	27.7	4	3	31	3	1	1	0	0	0	0	0	1	0	0	0	2	2	1	2	1	1	2	2	2	2	2	2	2	2	25	1	3	4	4	2	4	4	4	4	29	1
2913	33	3	2	1	1	5	1	21.49	2	1	29	3	3	2	2	1	1	0	0	1	1	1	1	2	2	1	2	0	2	2	2	2	2	2	2	2	2	25	1	2	3	3	2	3	3	3	3	22	1
2915	28	2	1	2	2	4	2	24.14	3	2	13	1	2	2	1	1	0	0	0	1	0	0	0	0	0	0	0	0	0	0	0	0	0	0	0	0	0	0	0	2	3	3	2	1	3	1	3	18	0
2916	33	3	2	1	1	4	2	#NULL!	4	3	11	1	3	2	2	0	0	0	2	2	0	0	0	2	2	1	2	1	1	0	2	2	2	2	2	2	2	23	1	3	4	4	1	3	4	2	3	24	1
2921	32	3	2	3	2	5	1	23.34	3	2	28	3	4	2	2	2	0	0	0	1	0	0	0	0	0	0	0	0	0	0	0	0	0	0	0	0	0	0	0	2	3	3	1	4	4	1	3	21	0
2922	25	2	1	1	1	5	1	20.44	2	1	24	2	1	1	0	0	0	0	0	1	0	0	0	0	0	0	0	0	0	0	0	0	0	0	0	0	0	0	0	1	2	2	2	3	3	2	3	18	0
2923	33	3	2	1	1	5	1	21.5	2	1	8	1	4	2	3	3	0	0	0	1	0	0	0	0	0	0	2	0	2	2	2	2	0	0	0	0	0	10	0	2	3	2	1	3	3	3	3	20	0
2925	27	2	1	1	1	5	1	18.2	1	1	26	2	1	1	0	0	0	0	0	1	0	0	0	2	2	2	2	0	0	2	2	2	2	2	2	2	2	24	1	2	3	3	1	3	3	3	3	21	0
2928	39	4	2	1	1	5	1	27.55	4	3	26	2	3	2	2	2	0	0	0	1	0	0	0	1	2	1	2	0	1	0	2	0	2	2	2	2	2	19	1	2	3	2	2	3	3	3	3	21	0
2930	36	4	2	1	1	5	1	28.4	4	3	21	2	5	3	4	4	0	0	0	1	0	0	0	1	1	1	2	1	1	0	2	2	2	0	0	0	0	13	0	2	2	3	1	3	3	3	3	20	0
2931	36	4	2	1	1	4	2	21.08	2	1	15	2	5	3	4	4	0	0	0	1	0	0	0	0	0	0	0	0	0	0	0	0	0	0	0	0	0	0	0	2	3	3	1	3	3	3	3	21	0
2932	27	2	1	1	1	5	1	22.52	2	1	28	3	2	2	1	1	0	0	0	1	0	0	0	2	1	1	2	2	1	2	2	0	2	2	0	0	0	17	1	3	3	3	2	4	3	3	1	22	1
301	30	3	2	1	1	5	1	22.6	2	1	11	1	3	2	2	2	0	0	0	1	0	0	0	2	2	1	2	1	1	0	2	2	2	2	2	2	2	23	1	3	4	4	1	4	4	4	3	27	1
305	26	2	1	2	2	4	2	22.07	2	1	25	2	1	1	0	0	0	0	0	1	0	0	0	0	0	0	0	0	0	0	0	0	0	0	0	0	0	0	0	1	2	2	1	2	3	2	2	15	0
306	26	2	1	1	1	5	1	17.51	1	1	13	1	1	1	0	0	0	0	0	1	0	0	0	2	0	1	2	0	1	0	2	2	2	0	0	0	0	12	0	3	4	4	3	3	3	3	2	25	1
309	34	3	2	1	1	4	2	23.39	3	2	18	2	4	2	3	3	0	0	0	1	0	0	0	2	0	2	2	0	0	0	2	0	2	0	0	0	2	12	0	2	2	2	1	4	4	2	3	20	0
311	37	4	2	1	1	5	1	#NULL!	4	3	26	2	5	3	4	2	0	0	2	2	0	0	0	0	0	0	0	0	0	0	0	0	0	0	0	0	0	0	0	1	2	2	3	3	3	2	3	19	0
312	26	2	1	1	1	5	1	29.3	4	3	34	3	1	1	0	0	0	0	0	1	0	0	0	0	0	0	0	0	0	0	0	0	0	0	0	0	0	0	0	2	3	3	1	3	3	2	3	20	0
314	26	2	1	2	2	5	1	26.95	3	2	7	1	1	1	0	0	0	0	0	1	0	0	0	0	0	0	0	0	0	0	0	0	0	0	0	0	0	0	0	2	3	3	2	3	3	3	3	22	1
315	30	3	2	3	2	4	2	33.62	4	3	16	2	1	1	0	0	0	0	0	1	0	0	0	0	0	0	0	0	0	0	0	0	0	0	0	0	2	2	0	0	3	2	1	1	1	1	1	10	0
316	23	1	1	1	1	5	1	20.55	2	1	16	2	1	1	0	0	0	0	0	1	0	0	0	2	1	2	2	2	1	1	2	2	2	0	2	2	0	21	1	3	4	4	1	4	4	4	4	28	1
317	28	2	1	1	1	5	1	23.19	3	2	7	1	1	1	0	0	0	0	0	1	0	0	0	0	0	0	2	0	0	0	0	2	0	0	0	0	0	4	0	1	3	2	3	2	4	3	2	20	0
321	24	1	1	1	1	5	1	29.59	4	3	30	3	1	1	0	0	0	0	0	1	0	0	0	2	2	0	0	2	0	2	2	2	1	2	0	0	2	17	1	3	3	3	2	4	3	3	4	25	1
322	28	2	1	2	2	5	1	20.28	2	1	31	3	1	1	0	0	0	0	0	1	0	0	0	0	2	2	0	0	0	2	0	0	2	2	2	2	2	16	1	3	3	2	2	4	4	3	3	24	1
324	21	1	1	4	2	4	2	#NULL!	4	3	20	2	1	1	0	0	0	0	0	1	0	0	0	0	2	0	0	0	2	2	2	0	0	0	2	0	0	10	0	2	3	3	1	3	2	3	3	20	0
325	38	4	2	2	2	5	1	#NULL!	4	3	#NULL!	2	1	1	0	0	0	0	0	1	1	0	0	0	0	0	2	0	1	2	2	0	2	2	0	0	0	11	0	2	3	3	1	3	3	3	3	21	0
326	29	2	1	2	2	2	1	#NULL!	4	3	#NULL!	2	1	1	0	0	0	0	0	1	0	0	0	0	0	0	0	0	0	0	0	0	0	0	0	0	0	0	0	1	2	2	2	2	2	2	2	15	0
327	24	1	1	4	2	5	1	#NULL!	4	3	#NULL!	2	1	1	0	0	0	0	0	1	0	0	0	0	0	2	0	0	1	2	0	2	2	0	0	0	0	9	0	2	3	3	1	4	4	4	4	25	1
330	26	2	1	1	1	5	1	#NULL!	4	3	15	2	2	2	1	0	0	0	1	2	1	#NULL!	#NULL!	2	2	1	2	2	2	0	2	2	2	2	2	1	2	24	1	2	3	3	1	3	4	4	3	23	1
331	35	4	2	1	1	5	1	30.67	4	3	33	3	3	2	2	1	0	0	1	2	0	0	0	0	1	1	2	0	0	0	2	0	2	2	0	0	0	10	0	2	3	3	1	3	3	3	3	21	0
333	23	1	1	1	1	5	1	15.24	1	1	35	3	1	1	0	0	0	0	0	1	1	1	0	0	0	0	0	0	0	0	0	0	0	0	0	0	0	0	0	2	3	3	2	3	3	2	2	20	0
339	30	3	2	1	1	5	1	21.05	2	1	31	3	2	2	1	0	0	0	1	2	0	0	0	0	0	0	0	0	0	0	0	0	0	0	0	0	0	0	0	2	3	3	1	4	3	3	4	23	1
341	27	2	1	1	1	5	1	25.22	3	2	19	2	3	2	1	0	1	0	0	1	0	0	0	2	1	1	2	1	2	2	2	2	2	2	2	2	2	25	1	2	3	3	1	4	4	4	4	25	1
342	32	3	2	1	1	5	1	21.5	2	1	20	2	3	2	2	2	0	0	0	1	0	0	0	0	0	0	0	0	0	0	0	0	0	0	0	0	0	0	0	2	3	3	1	3	3	2	3	20	0
343	27	2	1	2	2	4	2	21.88	2	1	35	3	1	1	0	0	0	0	0	1	0	0	0	0	0	0	0	0	0	0	0	0	0	0	0	0	0	0	0	1	2	3	2	3	2	2	2	17	0
403	38	4	2	1	1	5	1	18.37	1	1	17	2	4	2	3	3	0	0	0	1	0	0	0	0	0	2	1	1	2	2	2	2	2	2	0	0	0	16	1	2	3	3	1	3	3	3	3	21	0
404	41	4	2	2	2	5	1	19.15	2	1	30	3	1	1	0	0	0	0	0	1	0	0	0	0	0	0	0	0	0	0	0	0	2	0	0	0	0	2	0	2	3	3	#NULL!	3	3	#NULL!	3	17	0
409	25	2	1	1	1	5	1	24.65	3	2	14	2	2	2	0	0	0	0	0	1	0	0	0	0	0	1	2	0	2	0	2	2	2	2	2	2	2	19	1	2	3	3	2	3	3	3	4	23	1
410	35	4	2	1	1	4	2	17.35	1	1	36	3	4	2	2	2	0	0	0	1	0	0	0	0	0	0	0	0	0	0	0	0	0	0	0	0	0	0	0	2	3	3	1	3	3	2	3	20	0
411	32	3	2	1	1	4	2	28.62	4	3	33	3	4	2	3	3	0	0	0	1	0	0	0	2	0	1	2	1	1	2	2	2	2	2	2	2	2	23	1	3	3	4	1	4	4	4	4	27	1
412	24	1	1	3	2	4	2	14.69	1	1	32	3	1	1	0	0	0	0	0	1	0	0	0	0	0	0	0	0	0	0	0	0	0	0	0	0	0	0	0	1	2	2	2	2	2	2	2	15	0
413	28	2	1	2	2	4	2	17.09	1	1	31	3	5	3	4	3	0	0	1	2	1	1	0	0	0	0	0	0	0	0	0	0	0	0	0	0	0	0	0	1	3	3	2	3	1	1	1	15	0
416	31	3	2	1	1	5	1	24.46	3	2	36	3	3	2	2	2	0	0	0	1	0	0	0	2	2	1	2	0	1	2	2	2	2	2	2	0	2	22	1	3	3	3	1	2	4	3	3	22	1
417	35	4	2	2	2	4	2	31.64	4	3	29	3	2	2	1	0	0	0	1	2	0	0	0	0	0	0	0	0	0	0	0	0	0	0	0	0	0	0	0	1	2	2	2	2	2	2	2	15	0
420	26	2	1	1	1	4	2	20.12	2	1	37	3	2	2	1	0	0	0	1	2	0	0	0	1	2	1	2	0	1	0	2	0	2	2	0	2	2	17	1	2	3	3	0	3	3	3	3	20	0
423	36	4	2	2	2	5	1	25.67	3	2	22	2	3	2	2	2	0	0	0	1	0	0	0	2	2	1	2	0	1	2	0	0	2	2	2	2	0	18	1	2	3	2	2	2	3	2	2	18	0
424	20	1	1	4	2	4	2	22.22	2	1	25	2	2	2	1	1	0	0	0	1	0	0	0	0	0	0	2	0	0	2	2	2	2	2	0	0	0	12	0	2	3	3	1	2	3	2	3	19	0
429	30	3	2	1	1	5	1	22.31	2	1	9	1	2	2	1	0	0	0	1	2	0	0	0	2	1	1	2	2	1	2	2	2	2	2	2	2	0	23	1	2	3	3	2	3	2	3	2	20	0
430	20	1	1	1	1	4	2	26.22	3	2	11	1	1	1	0	0	0	0	0	1	0	0	0	0	0	0	0	0	2	0	2	0	0	0	0	0	0	4	0	2	3	3	2	3	2	3	3	21	0
433	33	3	2	3	2	5	1	20.03	2	1	22	2	2	2	1	1	0	0	0	1	0	0	0	0	0	0	2	0	0	2	2	2	2	1	2	2	2	17	1	2	3	3	1	3	3	3	3	21	0
502	21	1	1	2	2	4	2	20.55	2	1	30	3	1	1	0	0	0	0	0	1	0	0	0	0	0	0	0	0	0	0	0	0	0	0	0	0	0	0	0	2	3	3	3	3	3	3	3	23	1
507	28	2	1	1	1	5	1	16.99	1	1	15	2	2	2	1	1	0	0	0	1	0	0	0	2	1	1	2	2	1	1	2	2	2	1	2	2	2	23	1	2	3	3	1	3	3	3	3	21	0
515	20	1	1	1	1	4	2	23.53	3	2	25	2	1	1	0	0	0	0	0	1	0	0	0	0	0	0	0	0	0	0	0	0	0	0	0	0	0	0	0	1	2	2	2	2	2	2	2	15	0
517	31	3	2	1	1	4	2	20.2	2	1	16	2	3	2	2	2	0	0	0	1	0	0	0	2	0	0	2	0	1	2	2	2	2	0	2	2	0	17	1	2	3	3	1	3	3	3	3	21	0
519	34	3	2	1	1	4	2	21.05	2	1	31	3	5	3	2	1	0	0	1	2	0	0	0	2	2	1	2	0	1	2	0	2	2	2	2	2	0	20	1	2	3	3	1	3	3	3	3	21	0
521	22	1	1	1	1	5	1	23.5	3	2	32	3	1	1	0	0	0	0	0	1	0	0	0	2	0	1	2	1	0	0	2	0	0	0	0	0	0	8	0	3	4	3	1	3	4	3	4	25	1
524	18	1	1	4	2	4	2	20.31	2	1	31	3	1	1	0	0	0	0	0	1	0	0	0	0	0	0	2	0	0	0	0	0	0	0	0	0	0	2	0	2	3	3	1	3	3	2	3	20	0
527	25	2	1	1	1	4	2	22.89	2	1	31	3	1	1	0	0	0	0	0	1	0	0	0	1	2	1	2	1	2	2	2	2	2	2	0	0	2	21	1	2	3	3	2	3	3	3	3	22	1
528	32	3	2	1	1	4	2	23.92	3	2	12	1	3	2	2	1	0	0	1	2	0	0	0	0	2	1	0	0	2	2	0	0	2	2	0	0	0	11	0	2	1	3	3	3	3	3	3	21	0
530	29	2	1	1	1	5	1	21.4	2	1	30	3	4	2	2	2	0	0	0	1	0	0	0	2	2	2	2	1	2	2	2	2	2	2	2	0	2	25	1	3	4	4	2	2	3	2	4	24	1
531	27	2	1	1	1	5	1	19.22	2	1	38	3	2	2	1	0	0	0	1	2	0	0	0	2	2	0	2	0	0	2	2	2	2	0	2	2	2	20	1	2	3	3	1	3	3	3	3	21	0
532	27	2	1	1	1	5	1	33.31	4	3	16	2	2	2	0	0	0	0	0	1	0	0	0	2	2	2	2	2	2	2	2	0	2	2	2	2	0	24	1	2	3	2	1	4	4	2	4	22	1
525	29	2	1	1	1	5	1	26.5	3	2	18	2	3	2	1	1	0	0	0	1	1	0	1	2	0	1	2	1	2	1	2	2	2	2	2	2	2	23	1	2	3	3	1	4	4	4	4	25	1
17	24	1	1	1	1	4	2	23.1	3	2	12	1	2	2	1	1	0	0	0	1	0	0	1	0	0	0	2	0	0	2	0	2	0	2	0	0	2	10	0	3	3	3	3	3	3	3	3	24	1
[truncated: 37 more columns]
